# Supplementary material for: Heterocyclic Suzuki–Miyaura coupling reaction of metalla-aromatics and mechanistic analysis of site selectivity
Source: Chem Sci. 2023 Jan 2;14(5):1227–33. doi: 10.1039/d2sc05455h (PMC9891379; doi:10.1039/d2sc05455h)
Supplement: SC-014-D2SC05455H-s003 [file SC-014-D2SC05455H-s003.cif]

# Electronic Supplementary Material (ESI) for Chemical Science.
# This journal is © The Royal Society of Chemistry 2023

####################################################################### 
# 
# This file contains crystal structure data downloaded from the 
# Cambridge Structural Database (CSD) hosted by the Cambridge 
# Crystallographic Data Centre (CCDC).
# 
# Full information about CCDC data access policies and citation 
# guidelines are available at http://www.ccdc.cam.ac.uk/access/V1 
# 
# Audit and citation data items may have been added by the CCDC. 
# Please retain this information to preserve the provenance of 
# this file and to allow appropriate attribution of the data. 
# 
#######################################################################

data_lzz-2019-0610-1
_database_code_depnum_ccdc_archive 'CCDC 2194944'
loop_
_audit_author_name
_audit_author_address
A
;Xiamen University
China
;
_audit_update_record             
;
2022-08-05 deposited with the CCDC.	2022-12-30 downloaded from the CCDC.
;
_audit_creation_date             2022-06-13
_audit_creation_method           
;
Olex2 1.3
(compiled 2020.11.12 svn.r5f609507 for OlexSys, GUI svn.r6408)
;
_shelx_SHELXL_version_number     2018/3
_chemical_name_common            ?
_chemical_name_systematic        ?
_chemical_formula_moiety         'C84 H65 Br Os P3, C2 H4 Cl2, Br'
_chemical_formula_sum            'C86 H69 Br Cl3 Os P3'
_chemical_formula_weight         1571.78
_chemical_melting_point          ?
loop_
_atom_type_symbol
_atom_type_description
_atom_type_scat_dispersion_real
_atom_type_scat_dispersion_imag
_atom_type_scat_source
C C 0.0181 0.0091 'International Tables Vol C Tables 4.2.6.8 and 6.1.1.4'
H H 0.0000 0.0000 'International Tables Vol C Tables 4.2.6.8 and 6.1.1.4'
Br Br -0.6763 1.2805 'International Tables Vol C Tables 4.2.6.8 and 6.1.1.4'
Cl Cl 0.3639 0.7018 'International Tables Vol C Tables 4.2.6.8 and 6.1.1.4'
Os Os -4.9801 6.2216 'International Tables Vol C Tables 4.2.6.8 and 6.1.1.4'
P P 0.2955 0.4335 'International Tables Vol C Tables 4.2.6.8 and 6.1.1.4'

_shelx_space_group_comment       
;
The symmetry employed for this shelxl refinement is uniquely defined
by the following loop, which should always be used as a source of
symmetry information in preference to the above space-group names.
They are only intended as comments.
;
_space_group_crystal_system      triclinic
_space_group_IT_number           2
_space_group_name_H-M_alt        'P -1'
_space_group_name_Hall           '-P 1'
loop_
_space_group_symop_operation_xyz
'x, y, z'
'-x, -y, -z'

_cell_length_a                   13.8929(3)
_cell_length_b                   15.2075(3)
_cell_length_c                   18.0219(4)
_cell_angle_alpha                93.513(2)
_cell_angle_beta                 96.836(2)
_cell_angle_gamma                101.444(2)
_cell_volume                     3691.24(14)
_cell_formula_units_Z            2
_cell_measurement_reflns_used    30665
_cell_measurement_temperature    100.00(10)
_cell_measurement_theta_max      75.7870
_cell_measurement_theta_min      2.4900
_shelx_estimated_absorpt_T_max   ?
_shelx_estimated_absorpt_T_min   ?
_exptl_absorpt_coefficient_mu    5.848
_exptl_absorpt_correction_T_max  1.00000
_exptl_absorpt_correction_T_min  0.77452
_exptl_absorpt_correction_type   multi-scan
_exptl_absorpt_process_details   
;
CrysAlisPro 1.171.39.46 (Rigaku Oxford Diffraction, 2018)
Empirical absorption correction using spherical harmonics,
 implemented in SCALE3 ABSPACK scaling algorithm.
;
_exptl_absorpt_special_details   ?
_exptl_crystal_colour            'metallic greenish green'
_exptl_crystal_colour_lustre     metallic
_exptl_crystal_colour_modifier   greenish
_exptl_crystal_colour_primary    green
_exptl_crystal_density_diffrn    1.414
_exptl_crystal_density_meas      ?
_exptl_crystal_density_method    ?
_exptl_crystal_description       plate
_exptl_crystal_F_000             1584
loop_
_exptl_crystal_face_index_h
_exptl_crystal_face_index_k
_exptl_crystal_face_index_l
_exptl_crystal_face_perp_dist
0 -10 0 0.0281
4 6 -8 0.0836
-1 1 -1 0.0136
1 -1 1 0.0046
-5 -3 10 0.1005
0 10 0 0.0412

_exptl_crystal_size_max          0.26
_exptl_crystal_size_mid          0.086
_exptl_crystal_size_min          0.022
_exptl_transmission_factor_max   ?
_exptl_transmission_factor_min   ?
_diffrn_reflns_av_R_equivalents  0.0808
_diffrn_reflns_av_unetI/netI     0.0407
_diffrn_reflns_Laue_measured_fraction_full 0.991
_diffrn_reflns_Laue_measured_fraction_max 0.991
_diffrn_reflns_limit_h_max       16
_diffrn_reflns_limit_h_min       -16
_diffrn_reflns_limit_k_max       17
_diffrn_reflns_limit_k_min       -17
_diffrn_reflns_limit_l_max       21
_diffrn_reflns_limit_l_min       -21
_diffrn_reflns_number            100729
_diffrn_reflns_point_group_measured_fraction_full 0.991
_diffrn_reflns_point_group_measured_fraction_max 0.991
_diffrn_reflns_theta_full        64.491
_diffrn_reflns_theta_max         64.491
_diffrn_reflns_theta_min         2.479
_diffrn_ambient_temperature      100.00(10)
_diffrn_detector_area_resol_mean 10.0000
_diffrn_detector_type            HyPix
_diffrn_measured_fraction_theta_full 0.991
_diffrn_measured_fraction_theta_max 0.991
_diffrn_measurement_details      
;
List of Runs (angles in degrees, time in seconds):

  # Type    Start    End  Width  t~exp~   \w     \q     \k     \f   Frames
#--------------------------------------------------------------------------
  1  \w     27.00  53.00   0.50    0.50    --   52.00  79.00 -81.01   52
  2  \w     36.00  69.00   0.50    0.50    --   60.00  77.00 -78.54   66
  3  \w     73.00 124.00   0.50    0.50    --   52.00  79.00 -81.01  102
  4  \w    104.00 130.00   0.50    0.50    --   60.00  77.00 -78.54   52
  5  \w    102.00 174.00   0.50    1.20    --  105.73 109.00 -92.00  144
  6  \w     81.00 132.00   0.50    0.50    --   60.00  78.00 122.85  102
  7  \w     62.00 122.00   0.50    0.50    --   52.00  83.00 -20.32  120
  8  \w     39.00  74.00   0.50    0.50    --   64.00  79.00-146.63   70
  9  \w     44.00  74.00   0.50    0.50    --   68.00  78.00 -70.25   60
 10  \w     45.00  72.00   0.50    0.50    --   68.00  76.00  -2.64   54
 11  \w     31.00  63.00   0.50    0.50    --   56.00  79.00  54.85   64
 12  \w     20.00  45.00   0.50    0.50    --   48.00  87.00  16.23   50
 13  \w     26.00  59.00   0.50    0.50    --   52.00  83.00 -20.32   66
 14  \w     19.00  44.00   0.50    0.50    --   48.00  88.00 -46.85   50
 15  \w     19.00  46.00   0.50    0.50    --   48.00  88.00-101.18   54
 16  \w     20.00  45.00   0.50    0.50    --   48.00  86.00-124.96   50
 17  \w      9.00  34.00   0.50    0.50    --   40.00  93.00-164.97   50
 18  \w     -2.00  24.00   0.50    0.50    --   32.00  99.00-123.00   52
 19  \w    -22.00   3.00   0.50    0.50    --   16.00 106.00 -63.80   50
 20  \w     -3.00  30.00   0.50    0.50    --   28.00  96.00 -30.62   66
 21  \w    -19.00  10.00   0.50    0.50    --   16.00 103.00  25.68   58
 22  \w      8.00  36.00   0.50    0.50    --   40.00  94.00  81.33   56
 23  \w     17.00  42.00   0.50    0.50    --   48.00  92.00  75.15   50
 24  \w     31.00  72.00   0.50    0.50    --   56.00  80.00 111.76   82
 25  \w     35.00  68.00   0.50    0.50    --   60.00  79.00 157.58   66
 26  \w     36.00  63.00   0.50    0.50    --   60.00  78.00 122.85   54
 27  \w     19.00  44.00   0.50    0.50    --   48.00  88.00 159.14   50
 28  \w    -23.00   2.00   0.50    0.50    --   16.00 110.00 165.67   50
 29  \w    -51.00 -21.00   0.50    0.50    --    0.00 132.00  16.83   60
 30  \w    -84.00   1.00   0.50    0.50    --  -46.81 109.00 -92.00  170
 31  \w    -18.00  61.00   0.50    0.50    --   46.81 -57.00-150.00  158
 32  \w     81.00 116.00   0.50    1.20    --  105.73-125.00 -60.00   70
 33  \w     78.00 105.00   0.50    1.20    --  105.73 -94.00   0.00   54
 34  \w     40.00 121.00   0.50    1.20    --  105.73 -77.00 -30.00  162
 35  \w     46.00 120.00   0.50    1.20    --  105.73 -30.00 150.00  148
 36  \w     34.00  65.00   0.50    1.20    --  105.73 -94.00   0.00   62
 37  \w     34.00  61.00   0.50    1.20    --  105.73-125.00 -60.00   54
 38  \w     33.00 118.00   0.50    1.20    --  105.73 -61.00 -30.00  170
 39  \w     33.00  59.00   0.50    1.20    --  105.73 -94.00 120.00   52
 40  \w     19.00  73.00   0.50    0.50    --   46.81-109.00 171.00  108
 41  \w    -54.00 -25.00   0.50    0.50    --  -52.00 -83.00 162.40   58
 42  \w    -68.00 -42.00   0.50    1.20    --  -68.00 -82.00  54.63   52
 43  \w    -62.00 -37.00   0.50    0.50    --  -60.00 -74.00  -6.73   50
 44  \w    -68.00 -38.00   0.50    0.50    --  -60.00 -73.00 -44.32   60
 45  \w    -65.00 -37.00   0.50    0.50    --  -60.00 -75.00 -74.91   56
 46  \w    -70.00 -42.00   0.50    1.20    --  -68.00 -83.00 -69.20   56
 47  \w    -72.00 -46.00   0.50    1.20    --  -72.00 -82.00 -97.39   52
 48  \w    -76.00 -41.00   0.50    1.20    --  -68.00 -83.00-132.02   70
 49  \w    -77.00 -50.00   0.50    1.20    --  -76.00 -82.00-158.26   54
 50  \w    -87.00 -57.00   0.50    1.20    --  -80.00 -75.00 -76.14   60
 51  \w    -77.00 -50.00   0.50    1.20    --  -76.00 -82.00 -35.76   54
 52  \w    -72.00 -45.00   0.50    1.20    --  -72.00 -83.00  10.68   54
 53  \w    -80.00 -45.00   0.50    1.20    --  -72.00 -83.00  32.92   70
 54  \w    -76.00 -49.00   0.50    1.20    --  -76.00 -83.00 122.32   54
 55  \w    -70.00 -43.00   0.50    1.20    --  -68.00 -82.00 176.70   54
 56  \w    -85.00 -49.00   0.50    1.20    --  -76.00 -83.00 160.43   72
 57  \w    -97.00 -56.00   0.50    0.50    --  -52.00 -83.00 162.40   82
 58  \w    -89.00 -61.00   0.50    1.20    --  -84.00 -74.00 138.43   56
 59  \w    -90.00 -63.00   0.50    1.20    --  -88.50 -80.00 176.51   54
 60  \w   -102.00 -66.00   0.50    1.20    --  -88.50 -73.00  45.57   72
 61  \w    -97.00 -63.00   0.50    1.20    --  -88.50 -81.00  -0.37   68
 62  \w    -79.00 -53.00   0.50    1.20    --  -76.00 -74.00 -30.37   52
 63  \w    -88.00 -62.00   0.50    1.20    --  -84.00 -72.00-102.76   52
 64  \w    -88.00 -63.00   0.50    1.20    --  -88.50 -81.00 -95.37   50
 65  \w    -92.00 -65.00   0.50    1.20    --  -88.50 -77.00-150.00   54
 66  \w   -102.00 -36.00   0.50    0.50    --  -46.81 -37.00-150.00  132
 67  \w   -101.00 -64.00   0.50    1.20    --  -88.50 -78.00 -69.35   74
 68  \w   -107.00 -65.00   0.50    1.20    --  -88.50 -77.00 -24.32   84
 69  \w    -90.00 -63.00   0.50    1.20    --  -88.50 -80.00  41.10   54
 70  \w    -98.00 -67.00   0.50    1.20    --  -88.50 -71.00  13.46   62
 71  \w   -102.00 -67.00   0.50    1.20    --  -88.50 -70.00 151.27   70
 72  \w   -110.00 -73.00   0.50    1.20    --  -88.50 -66.00 176.85   74
 73  \w   -135.00 -65.00   0.50    1.20    --  -88.50 -79.00 103.21  140
 74  \w   -130.00-103.00   0.50    0.50    --  -60.00 -74.00  -6.73   54
 75  \w   -132.00-104.00   0.50    0.50    --  -60.00 -75.00 -74.91   56
 76  \w   -107.00 -68.00   0.50    1.20    --  -88.50 -77.00 -78.35   78
 77  \w   -116.00 -62.00   0.50    1.20    --  -88.50 -82.00-116.89  108
 78  \w   -119.00 -68.00   0.50    1.20    --  -88.50 -72.00-116.76  102
 79  \w   -146.00-102.00   0.50    1.20    --  -76.00 -82.00-158.26   88
 80  \w   -156.00-122.00   0.50    1.20    --  -84.00 -72.00-102.76   68
 81  \w   -148.00 -98.00   0.50    1.20    --  -88.50 -77.00-150.00  100
 82  \w   -152.00 -62.00   0.50    1.20    --  -88.50 -83.00-154.49  180
 83  \w   -143.00-116.00   0.50    1.20    --  -76.00 -74.00 -30.37   54
 84  \w   -157.00 -66.00   0.50    1.20    --  -88.50 -73.00   3.25  182
 85  \w   -137.00-106.00   0.50    1.20    --  -88.50 -81.00  83.63   62
 86  \w   -154.00 -89.00   0.50    1.20    --  -88.50-109.00 171.00  130
 87  \w   -157.00-103.00   0.50    1.20    --  -88.50 -73.00  45.57  108
 88  \w   -156.00-102.00   0.50    1.20    --  -88.50 -78.00 -69.35  108
 89  \w   -157.00 -62.00   0.50    1.20    --  -88.50 -83.00-124.19  190
 90  \w   -157.00-130.00   0.50    1.20    --  -88.50 -81.00  -0.37   54
 91  \w   -159.00-128.00   0.50    1.20    --  -88.50 -80.00  41.10   62
 92  \w   -158.00 -68.00   0.50    1.20    --  -88.50 -73.00  59.84  180
 93  \w   -153.00 -65.00   0.50    1.20    --  -88.50 -75.00 -53.30  176
 94  \w   -158.00-122.00   0.50    1.20    --  -88.50 -72.00-116.76   72
 95  \w   -160.00-108.00   0.50    1.20    --  -88.50 -81.00 -95.37  104
 96  \w   -159.00 -67.00   0.50    1.20    --  -88.50 -72.00 -40.04  184
 97  \w   -154.00-127.00   0.50    1.20    --  -88.50 -73.00 137.67   54
 98  \w   -155.00-115.00   0.50    1.20    --  -88.50 -66.00 176.85   80
 99  \w   -157.00-102.00   0.50    1.20    --  -88.50 -80.00 176.51  110
100  \w   -153.00-126.00   0.50    1.20    --  -88.50 -70.00 151.27   54
101  \w   -139.00-101.00   0.50    1.20    --  -88.50 -71.00  13.46   76
102  \w   -159.00-109.00   0.50    1.20    --  -88.50 -77.00 -78.35  100
103  \w    -82.00 -57.00   0.50    1.20    --  -88.50 109.00 -92.00   50
;
_diffrn_measurement_device       'four-circle diffractometer'
_diffrn_measurement_device_type  'XtaLAB Synergy, Dualflex, HyPix'
_diffrn_measurement_method       '\w scans'
_diffrn_radiation_type           CuK\a
_diffrn_radiation_wavelength     1.54184
_diffrn_source                   ?
_reflns_Friedel_coverage         0.000
_reflns_Friedel_fraction_full    .
_reflns_Friedel_fraction_max     .
_reflns_number_gt                10501
_reflns_number_total             12300
_reflns_special_details          
;
 Reflections were merged by SHELXL according to the crystal
 class for the calculation of statistics and refinement.
 
 Structure factors included contributions from the .fab file.
 
 _reflns_Friedel_fraction is defined as the number of unique
 Friedel pairs measured divided by the number that would be
 possible theoretically, ignoring centric projections and
 systematic absences.
;
_reflns_threshold_expression     'I > 2\s(I)'
_computing_cell_refinement       'CrysAlisPro 1.171.39.46 (Rigaku OD, 2018)'
_computing_data_collection       'CrysAlisPro 1.171.39.46 (Rigaku OD, 2018)'
_computing_data_reduction        'CrysAlisPro 1.171.39.46 (Rigaku OD, 2018)'
_computing_molecular_graphics    'Olex2 1.3 (Dolomanov et al., 2009)'
_computing_publication_material  'Olex2 1.3 (Dolomanov et al., 2009)'
_computing_structure_refinement  'SHELXL 2018/3 (Sheldrick, 2015)'
_computing_structure_solution    'ShelXT (Sheldrick, 2015)'
_refine_diff_density_max         1.845
_refine_diff_density_min         -1.724
_refine_diff_density_rms         0.133
_refine_ls_extinction_coef       .
_refine_ls_extinction_method     none
_refine_ls_goodness_of_fit_ref   1.064
_refine_ls_hydrogen_treatment    constr
_refine_ls_matrix_type           full
_refine_ls_number_parameters     856
_refine_ls_number_reflns         12300
_refine_ls_number_restraints     600
_refine_ls_R_factor_all          0.0654
_refine_ls_R_factor_gt           0.0547
_refine_ls_restrained_S_all      1.056
_refine_ls_shift/su_max          0.001
_refine_ls_shift/su_mean         0.000
_refine_ls_structure_factor_coef Fsqd
_refine_ls_weighting_details     
'w=1/[\s^2^(Fo^2^)+(0.1086P)^2^+7.0813P] where P=(Fo^2^+2Fc^2^)/3'
_refine_ls_weighting_scheme      calc
_refine_ls_wR_factor_gt          0.1540
_refine_ls_wR_factor_ref         0.1629
_refine_special_details          ?
_olex2_refinement_description    
;
1. Uiso/Uaniso restraints and constraints
All non-hydrogen atoms have similar U: within 2A with sigma of 0.01 and sigma
for terminal atoms of 0.02 within 2A
2. Others
 Fixed Sof: Br1(0.5) Br2(0.5)
3.a Ternary CH refined with riding coordinates:
 C014(H014)
3.b Secondary CH2 refined with riding coordinates:
 C02O(H02A,H02I), C02P(H02O,H02P)
3.c Aromatic/amide H refined with riding coordinates:
 C00B(H00B), C00E(H00E), C00H(H00H), C00K(H00K), C00N(H00N), C00P(H00P),
 C00R(H00R), C00S(H00S), C00V(H00V), C00X(H00X), C00Z(H00Z), C010(H010),
 C011(H011), C012(H012), C013(H013), C015(H015), C016(H016), C017(H017),
 C018(H018), C01A(H01A), C01B(H01B), C01C(H01C), C01D(H01D), C01F(H01F),
 C01G(H01G), C01H(H01H), C01I(H01I), C01J(H01J), C01K(H01K), C01M(H01M),
 C01N(H01N), C01O(H01O), C01P(H01P), C01Q(H01Q), C01R(H01R), C01S(H01S),
 C01T(H01T), C01U(H01U), C01V(H01V), C01X(H01X), C01Y(H01Y), C01Z(H01Z),
 C020(H020), C021(H021), C022(H022), C023(H023), C024(H024), C025(H025),
 C026(H026), C027(H027), C028(H028), C029(H029), C02B(H02B), C02C(H02C),
 C02D(H02D), C02E(H02E), C02F(H02F), C02G(H02G), C02H(H02H), C02J(H02J),
 C02K(H02K), C02L(H02L), C02M(H02M), C02N(H02N)
;
_atom_sites_solution_hydrogens   geom
_atom_sites_solution_primary     ?
_atom_sites_solution_secondary   ?
loop_
_atom_site_label
_atom_site_type_symbol
_atom_site_fract_x
_atom_site_fract_y
_atom_site_fract_z
_atom_site_U_iso_or_equiv
_atom_site_adp_type
_atom_site_occupancy
_atom_site_site_symmetry_order
_atom_site_calc_flag
_atom_site_refinement_flags_posn
_atom_site_refinement_flags_adp
_atom_site_refinement_flags_occupancy
_atom_site_disorder_assembly
_atom_site_disorder_group
Os01 Os 0.26294(2) 0.47612(2) 0.26465(2) 0.03308(11) Uani 1 1 d . . . . .
Br02 Br 0.16000(6) 0.74772(5) 0.19343(4) 0.05197(19) Uani 1 1 d . U . . .
P03 P 0.14765(11) 0.47872(10) 0.35461(8) 0.0344(3) Uani 1 1 d . U . . .
P04 P 0.36437(11) 0.48511(10) 0.16136(8) 0.0351(3) Uani 1 1 d . U . . .
P005 P 0.37763(12) 0.79176(11) 0.31376(10) 0.0442(4) Uani 1 1 d . U . . .
Cl06 Cl 0.6780(2) 0.96612(19) 0.04879(16) 0.0966(8) Uani 1 1 d . U . . .
Cl07 Cl 0.8422(2) 0.8343(2) 0.07318(16) 0.0981(8) Uani 1 1 d . U . . .
C00A C 0.1897(4) 0.5682(4) 0.2105(3) 0.0317(11) Uani 1 1 d . U . . .
C00B C 0.2772(5) 0.5925(5) 0.0650(4) 0.0456(14) Uani 1 1 d . U . . .
H00B H 0.306712 0.638779 0.101636 0.055 Uiso 1 1 calc R U . . .
C00C C 0.1476(4) 0.3900(4) 0.1914(3) 0.0366(12) Uani 1 1 d . U . . .
C00D C 0.0228(4) 0.4851(4) 0.3126(3) 0.0387(12) Uani 1 1 d . U . . .
C00E C 0.5203(5) 0.5098(4) 0.4071(3) 0.0416(13) Uani 1 1 d . U . . .
H00E H 0.488445 0.539877 0.439981 0.050 Uiso 1 1 calc R U . . .
C00F C 0.2238(5) 0.6565(4) 0.2315(3) 0.0375(12) Uani 1 1 d . U . . .
C00G C 0.3125(4) 0.6784(4) 0.2848(3) 0.0370(12) Uani 1 1 d . U . . .
C00H C 0.1049(4) 0.5286(4) 0.1587(3) 0.0365(12) Uani 1 1 d . U . . .
H00H H 0.065211 0.562793 0.133439 0.044 Uiso 1 1 calc R U . . .
C00I C 0.4159(5) 0.3881(4) 0.1314(3) 0.0394(12) Uani 1 1 d . U . . .
C00J C 0.1748(4) 0.5691(4) 0.4304(3) 0.0381(12) Uani 1 1 d . U . . .
C00K C 0.0021(5) 0.5695(5) 0.2971(3) 0.0448(14) Uani 1 1 d . U . . .
H00K H 0.051148 0.620971 0.311280 0.054 Uiso 1 1 calc R U . . .
C00L C 0.2928(4) 0.3581(4) 0.2961(3) 0.0368(12) Uani 1 1 d . U . . .
C00M C 0.2925(4) 0.5055(4) 0.0739(3) 0.0401(12) Uani 1 1 d . U . . .
C00N C 0.3439(4) 0.6037(4) 0.3076(3) 0.0379(13) Uani 1 1 d . U . . .
H00N H 0.400827 0.609484 0.341972 0.046 Uiso 1 1 calc R U . . .
C00O C 0.4763(4) 0.5732(4) 0.1650(3) 0.0386(12) Uani 1 1 d . U . . .
C00P C 0.0936(4) 0.2942(4) 0.3747(4) 0.0430(13) Uani 1 1 d . U . . .
H00P H 0.086068 0.286076 0.322633 0.052 Uiso 1 1 calc R U . . .
C00Q C 0.1260(4) 0.3807(4) 0.4107(3) 0.0398(12) Uani 1 1 d . U . . .
C00R C 0.0857(4) 0.4376(4) 0.1484(3) 0.0374(12) Uani 1 1 d . U . . .
H00R H 0.032984 0.406747 0.113852 0.045 Uiso 1 1 calc R U . . .
C00S C 0.5160(5) 0.3956(5) 0.1234(3) 0.0429(13) Uani 1 1 d . U . . .
H00S H 0.559178 0.451434 0.132485 0.051 Uiso 1 1 calc R U . . .
C00T C 0.4648(5) 0.4391(4) 0.3557(3) 0.0395(12) Uani 1 1 d . U . . .
C00U C 0.1509(4) 0.1372(4) 0.1991(3) 0.0408(13) Uani 1 1 d . U . . .
C00V C 0.2189(5) 0.6110(6) 0.0027(4) 0.0545(16) Uani 1 1 d . U . . .
H00V H 0.210673 0.669487 -0.002971 0.065 Uiso 1 1 calc R U . . .
C00W C 0.1780(4) 0.2363(4) 0.2162(3) 0.0371(12) Uani 1 1 d . U . . .
C00X C 0.1009(5) 0.5977(4) 0.4637(3) 0.0426(13) Uani 1 1 d . U . . .
H00X H 0.035269 0.576882 0.442460 0.051 Uiso 1 1 calc R U . . .
C00Y C 0.1243(4) 0.2923(4) 0.1796(3) 0.0391(12) Uani 1 1 d . U . . .
C00Z C -0.0514(5) 0.4103(5) 0.2903(4) 0.0470(14) Uani 1 1 d . U . . .
H00Z H -0.039890 0.353675 0.299917 0.056 Uiso 1 1 calc R U . . .
C010 C 0.5161(5) 0.3930(4) 0.3093(3) 0.0417(13) Uani 1 1 d . U . . .
H010 H 0.481579 0.344690 0.276223 0.050 Uiso 1 1 calc R U . . .
C011 C -0.0890(5) 0.5784(5) 0.2616(3) 0.0491(14) Uani 1 1 d . U . . .
H011 H -0.101849 0.634772 0.252508 0.059 Uiso 1 1 calc R U . . .
C012 C 0.2606(5) 0.2701(4) 0.2726(3) 0.0399(13) Uani 1 1 d . U . . .
H012 H 0.294147 0.228955 0.294445 0.048 Uiso 1 1 calc R U . . .
C013 C 0.2933(5) 0.6574(4) 0.5296(3) 0.0462(14) Uani 1 1 d . U . . .
H013 H 0.358431 0.676389 0.552413 0.055 Uiso 1 1 calc R U . . .
C014 C 0.3555(5) 0.4176(4) 0.3506(3) 0.0397(13) Uani 1 1 d . U . . .
H014 H 0.331750 0.417360 0.399616 0.048 Uiso 1 1 calc R U . . .
C015 C 0.2164(5) 0.8149(5) 0.3856(4) 0.0508(15) Uani 1 1 d . U . . .
H015 H 0.186393 0.756259 0.366954 0.061 Uiso 1 1 calc R U . . .
C016 C 0.1399(4) 0.3895(4) 0.4886(3) 0.0425(13) Uani 1 1 d . U . . .
H016 H 0.162482 0.446485 0.513797 0.051 Uiso 1 1 calc R U . . .
C017 C 0.2184(5) 0.6866(5) 0.5611(4) 0.0510(15) Uani 1 1 d . U . . .
H017 H 0.232950 0.726003 0.604391 0.061 Uiso 1 1 calc R U . . .
C018 C 0.4896(5) 0.2365(5) 0.0883(4) 0.0508(15) Uani 1 1 d . U . . .
H018 H 0.514718 0.186405 0.074852 0.061 Uiso 1 1 calc R U . . .
C019 C 0.0304(5) 0.2494(4) 0.1282(4) 0.0469(14) Uani 1 1 d . U . . .
C01A C 0.3535(5) 0.3031(4) 0.1170(3) 0.0412(13) Uani 1 1 d . U . . .
H01A H 0.286661 0.296621 0.122176 0.049 Uiso 1 1 calc R U . . .
C01B C 0.2726(5) 0.6000(4) 0.4641(3) 0.0401(13) Uani 1 1 d . U . . .
H01B H 0.324073 0.582124 0.442643 0.048 Uiso 1 1 calc R U . . .
C01C C 0.1209(5) 0.3159(5) 0.5295(4) 0.0465(14) Uani 1 1 d . U . . .
H01C H 0.130858 0.323774 0.581606 0.056 Uiso 1 1 calc R U . . .
C01D C 0.2469(5) 0.4386(5) 0.0184(3) 0.0458(14) Uani 1 1 d . U . . .
H01D H 0.256123 0.380120 0.022543 0.055 Uiso 1 1 calc R U . . .
C01E C 0.4931(5) 0.7908(5) 0.3707(4) 0.0534(15) Uani 1 1 d . U . . .
C01F C 0.5406(4) 0.5971(4) 0.2317(3) 0.0401(13) Uani 1 1 d . U . . .
H01F H 0.520932 0.576093 0.276025 0.048 Uiso 1 1 calc R U . . .
C01G C 0.0722(5) 0.2196(5) 0.4161(4) 0.0481(14) Uani 1 1 d . U . . .
H01G H 0.047731 0.162556 0.391382 0.058 Uiso 1 1 calc R U . . .
C01H C 0.6211(5) 0.5344(5) 0.4088(3) 0.0451(14) Uani 1 1 d . U . . .
H01H H 0.656925 0.581406 0.442700 0.054 Uiso 1 1 calc R U . . .
C01I C 0.0872(5) 0.2303(5) 0.4935(4) 0.0491(14) Uani 1 1 d . U . . .
H01I H 0.074855 0.180544 0.521185 0.059 Uiso 1 1 calc R U . . .
C01J C 0.6340(5) 0.6518(4) 0.2330(4) 0.0457(14) Uani 1 1 d . U . . .
H01J H 0.676607 0.666168 0.277892 0.055 Uiso 1 1 calc R U . . .
C01K C 0.6635(5) 0.6850(5) 0.1671(4) 0.0519(15) Uani 1 1 d . U . . .
H01K H 0.725809 0.721712 0.167769 0.062 Uiso 1 1 calc R U . . .
C01L C 0.3098(5) 0.8518(5) 0.3700(4) 0.0551(16) Uani 1 1 d . U . . .
C01M C 0.5511(5) 0.3203(5) 0.1019(3) 0.0480(14) Uani 1 1 d . U . . .
H01M H 0.617761 0.326343 0.096463 0.058 Uiso 1 1 calc R U . . .
C01N C 0.5070(5) 0.6063(5) 0.0985(4) 0.0476(14) Uani 1 1 d . U . . .
H01N H 0.465668 0.590264 0.053203 0.057 Uiso 1 1 calc R U . . .
C01O C 0.0252(6) 0.2544(5) 0.0512(4) 0.0580(17) Uani 1 1 d . U . . .
H01O H 0.079742 0.284354 0.030929 0.070 Uiso 1 1 calc R U . . .
C01P C 0.5999(5) 0.6633(5) 0.1008(4) 0.0525(15) Uani 1 1 d . U . . .
H01P H 0.618902 0.686745 0.057111 0.063 Uiso 1 1 calc R U . . .
C01Q C 0.3901(5) 0.2275(5) 0.0949(4) 0.0497(15) Uani 1 1 d . U . . .
H01Q H 0.347553 0.171447 0.084708 0.060 Uiso 1 1 calc R U . . .
C01R C 0.6179(5) 0.4192(5) 0.3126(4) 0.0454(14) Uani 1 1 d . U . . .
H01R H 0.651501 0.388333 0.281709 0.054 Uiso 1 1 calc R U . . .
C01S C -0.1609(5) 0.5000(6) 0.2397(4) 0.0553(16) Uani 1 1 d . U . . .
H01S H -0.222364 0.504231 0.214968 0.066 Uiso 1 1 calc R U . . .
C01T C 0.1733(5) 0.5425(6) -0.0510(4) 0.0561(16) Uani 1 1 d . U . . .
H01T H 0.132570 0.554160 -0.092438 0.067 Uiso 1 1 calc R U . . .
C01U C 0.6696(5) 0.4911(5) 0.3615(4) 0.0484(14) Uani 1 1 d . U . . .
H01U H 0.737649 0.509991 0.362202 0.058 Uiso 1 1 calc R U . . .
C01V C 0.4473(6) 0.8095(6) 0.1784(5) 0.0617(17) Uani 1 1 d . U . . .
H01V H 0.468620 0.756481 0.187697 0.074 Uiso 1 1 calc R U . . .
C01W C 0.4010(5) 0.8494(5) 0.2308(5) 0.0566(16) Uani 1 1 d . U . . .
C01X C 0.1392(5) 0.0803(4) 0.2563(4) 0.0490(15) Uani 1 1 d . U . . .
H01X H 0.152568 0.104579 0.306000 0.059 Uiso 1 1 calc R U . . .
C01Y C 0.1363(5) 0.0980(5) 0.1257(4) 0.0502(15) Uani 1 1 d . U . . .
H01Y H 0.145995 0.134502 0.086520 0.060 Uiso 1 1 calc R U . . .
C01Z C 0.1219(5) 0.6570(5) 0.5283(3) 0.0475(14) Uani 1 1 d . U . . .
H01Z H 0.070885 0.676471 0.549085 0.057 Uiso 1 1 calc R U . . .
C020 C 0.0908(6) -0.0476(5) 0.1671(5) 0.0666(19) Uani 1 1 d . U . . .
H020 H 0.067075 -0.109190 0.155827 0.080 Uiso 1 1 calc R U . . .
C021 C 0.1077(6) -0.0128(5) 0.2406(4) 0.0595(17) Uani 1 1 d . U . . .
H021 H 0.098499 -0.050309 0.279069 0.071 Uiso 1 1 calc R U . . .
C022 C 0.4619(7) 0.8479(6) 0.1126(5) 0.073(2) Uani 1 1 d . U . . .
H022 H 0.494033 0.821323 0.077692 0.088 Uiso 1 1 calc R U . . .
C023 C -0.0513(5) 0.2062(5) 0.1573(5) 0.0583(17) Uani 1 1 d . U . . .
H023 H -0.049523 0.203092 0.208818 0.070 Uiso 1 1 calc R U . . .
C024 C 0.1667(6) 0.8643(6) 0.4289(5) 0.0650(18) Uani 1 1 d . U . . .
H024 H 0.104184 0.838789 0.440193 0.078 Uiso 1 1 calc R U . . .
C025 C -0.1424(5) 0.4174(6) 0.2539(4) 0.0562(16) Uani 1 1 d . U . . .
H025 H -0.191187 0.365823 0.239194 0.067 Uiso 1 1 calc R U . . .
C026 C 0.5851(5) 0.8171(6) 0.3478(5) 0.068(2) Uani 1 1 d . U . . .
H026 H 0.591117 0.836422 0.300313 0.081 Uiso 1 1 calc R U . . .
C027 C 0.4867(6) 0.7640(5) 0.4430(5) 0.0668(19) Uani 1 1 d . U . . .
H027 H 0.424600 0.748665 0.458688 0.080 Uiso 1 1 calc R U . . .
C028 C 0.1879(6) 0.4575(6) -0.0431(4) 0.0579(17) Uani 1 1 d . U . . .
H028 H 0.157671 0.411440 -0.079809 0.069 Uiso 1 1 calc R U . . .
C029 C 0.1079(6) 0.0062(5) 0.1100(4) 0.0620(18) Uani 1 1 d . U . . .
H029 H 0.100462 -0.019107 0.060808 0.074 Uiso 1 1 calc R U . . .
C02B C 0.2108(8) 0.9518(6) 0.4551(6) 0.086(2) Uani 1 1 d . U . . .
H02B H 0.177832 0.985551 0.484133 0.104 Uiso 1 1 calc R U . . .
C02C C 0.4298(8) 0.9245(7) 0.0982(6) 0.088(2) Uani 1 1 d . U . . .
H02C H 0.440481 0.950103 0.053568 0.105 Uiso 1 1 calc R U . . .
C02D C -0.0613(7) 0.2145(6) 0.0046(5) 0.071(2) Uani 1 1 d . U . . .
H02D H -0.064375 0.217643 -0.047002 0.086 Uiso 1 1 calc R U . . .
C02E C 0.5695(7) 0.7594(6) 0.4918(5) 0.076(2) Uani 1 1 d . U . . .
H02E H 0.563412 0.740145 0.539343 0.091 Uiso 1 1 calc R U . . .
C02F C 0.6607(7) 0.7838(6) 0.4691(6) 0.078(2) Uani 1 1 d . U . . .
H02F H 0.716994 0.779968 0.501307 0.094 Uiso 1 1 calc R U . . .
C02G C 0.3670(7) 0.9270(6) 0.2159(6) 0.077(2) Uani 1 1 d . U . . .
H02G H 0.334512 0.953705 0.250504 0.092 Uiso 1 1 calc R U . . .
C02H C 0.6708(6) 0.8139(7) 0.3993(6) 0.078(2) Uani 1 1 d . U . . .
H02H H 0.733696 0.832200 0.385537 0.094 Uiso 1 1 calc R U . . .
C02J C -0.1375(6) 0.1668(6) 0.1087(6) 0.074(2) Uani 1 1 d . U . . .
H02J H -0.193037 0.137286 0.128031 0.088 Uiso 1 1 calc R U . . .
C02K C -0.1405(7) 0.1715(6) 0.0332(6) 0.075(2) Uani 1 1 d . U . . .
H02K H -0.197953 0.144664 0.001408 0.090 Uiso 1 1 calc R U . . .
C02L C 0.3011(8) 0.9885(7) 0.4390(7) 0.097(3) Uani 1 1 d . U . . .
H02L H 0.329023 1.048018 0.456353 0.116 Uiso 1 1 calc R U . . .
C02M C 0.3538(7) 0.9405(6) 0.3972(6) 0.085(2) Uani 1 1 d . U . . .
H02M H 0.416913 0.966651 0.387486 0.102 Uiso 1 1 calc R U . . .
C02N C 0.3819(8) 0.9648(7) 0.1486(7) 0.092(2) Uani 1 1 d . U . . .
H02N H 0.359537 1.016904 0.137857 0.110 Uiso 1 1 calc R U . . .
C02O C 0.7244(10) 0.9331(9) 0.1377(8) 0.119(4) Uani 1 1 d . U . . .
H02A H 0.721365 0.978396 0.177197 0.143 Uiso 1 1 calc R U . . .
H02I H 0.683472 0.876624 0.147424 0.143 Uiso 1 1 calc R U . . .
C02P C 0.8316(10) 0.9223(9) 0.1377(8) 0.116(3) Uani 1 1 d . U . . .
H02O H 0.857826 0.910699 0.187628 0.140 Uiso 1 1 calc R U . . .
H02P H 0.871319 0.978246 0.125511 0.140 Uiso 1 1 calc R U . . .
Br1 Br 0.0632(4) 1.0177(3) 0.5982(4) 0.206(2) Uani 0.5 1 d . . P . .
Br2 Br 0.8973(4) 0.8190(4) 0.3057(3) 0.200(2) Uani 0.5 1 d . . P . .

loop_
_atom_site_aniso_label
_atom_site_aniso_U_11
_atom_site_aniso_U_22
_atom_site_aniso_U_33
_atom_site_aniso_U_23
_atom_site_aniso_U_13
_atom_site_aniso_U_12
Os01 0.03490(16) 0.03032(17) 0.03139(16) 0.00074(10) 0.00578(10) 0.00031(11)
Br02 0.0603(4) 0.0408(4) 0.0558(4) 0.0066(3) 0.0053(3) 0.0137(3)
P03 0.0357(7) 0.0318(8) 0.0323(7) -0.0003(6) 0.0087(6) -0.0027(6)
P04 0.0387(7) 0.0346(8) 0.0321(7) 0.0031(6) 0.0090(6) 0.0054(6)
P005 0.0411(8) 0.0312(8) 0.0584(10) -0.0001(7) 0.0153(7) -0.0007(6)
Cl06 0.0989(18) 0.0844(17) 0.0937(17) 0.0059(13) 0.0015(14) -0.0042(14)
Cl07 0.1059(19) 0.0930(18) 0.0961(17) 0.0105(14) 0.0338(15) 0.0094(15)
C00A 0.048(3) 0.021(2) 0.029(2) 0.008(2) 0.007(2) 0.009(2)
C00B 0.047(3) 0.054(4) 0.041(3) 0.014(3) 0.014(3) 0.016(3)
C00C 0.040(3) 0.038(3) 0.031(3) 0.000(2) 0.011(2) 0.005(2)
C00D 0.041(3) 0.042(3) 0.032(3) -0.002(2) 0.010(2) 0.005(2)
C00E 0.045(3) 0.039(3) 0.038(3) 0.003(2) 0.005(2) 0.003(3)
C00F 0.046(3) 0.030(3) 0.037(3) 0.005(2) 0.013(2) 0.004(2)
C00G 0.041(3) 0.029(3) 0.042(3) 0.005(2) 0.014(2) 0.001(2)
C00H 0.039(3) 0.034(3) 0.039(3) 0.009(2) 0.011(2) 0.008(2)
C00I 0.049(3) 0.040(3) 0.031(3) 0.003(2) 0.008(2) 0.011(2)
C00J 0.043(3) 0.030(3) 0.037(3) 0.002(2) 0.007(2) -0.003(2)
C00K 0.045(3) 0.051(3) 0.036(3) -0.001(3) 0.011(2) 0.004(3)
C00L 0.044(3) 0.032(3) 0.033(3) 0.003(2) 0.004(2) 0.005(2)
C00M 0.042(3) 0.047(3) 0.034(3) 0.006(2) 0.010(2) 0.011(2)
C00N 0.036(3) 0.036(3) 0.040(3) -0.002(2) 0.012(2) -0.001(2)
C00O 0.040(3) 0.036(3) 0.041(3) 0.005(2) 0.016(2) 0.004(2)
C00P 0.039(3) 0.040(3) 0.046(3) 0.002(3) 0.014(2) -0.004(2)
C00Q 0.036(3) 0.038(3) 0.042(3) 0.005(2) 0.011(2) -0.003(2)
C00R 0.040(3) 0.035(3) 0.035(3) 0.001(2) 0.010(2) 0.001(2)
C00S 0.049(3) 0.048(3) 0.036(3) 0.006(2) 0.012(2) 0.015(3)
C00T 0.046(3) 0.037(3) 0.035(3) 0.008(2) 0.006(2) 0.006(2)
C00U 0.039(3) 0.036(3) 0.046(3) 0.005(2) 0.004(2) 0.006(2)
C00V 0.055(3) 0.065(4) 0.053(3) 0.017(3) 0.021(3) 0.023(3)
C00W 0.038(3) 0.036(3) 0.035(3) 0.001(2) 0.010(2) -0.001(2)
C00X 0.048(3) 0.040(3) 0.038(3) 0.004(2) 0.013(2) 0.000(3)
C00Y 0.040(3) 0.038(3) 0.036(3) -0.001(2) 0.005(2) 0.000(2)
C00Z 0.045(3) 0.049(3) 0.044(3) -0.002(3) 0.007(3) 0.002(3)
C010 0.047(3) 0.041(3) 0.034(3) 0.004(2) 0.004(2) 0.005(3)
C011 0.048(3) 0.063(4) 0.039(3) 0.004(3) 0.008(3) 0.015(3)
C012 0.047(3) 0.041(3) 0.032(3) 0.003(2) 0.006(2) 0.008(3)
C013 0.052(3) 0.040(3) 0.039(3) 0.000(2) 0.006(3) -0.007(3)
C014 0.052(3) 0.036(3) 0.030(3) 0.016(2) 0.005(2) 0.001(3)
C015 0.051(3) 0.043(3) 0.059(4) 0.004(3) 0.019(3) 0.005(3)
C016 0.040(3) 0.042(3) 0.043(3) 0.005(2) 0.008(2) -0.001(2)
C017 0.060(4) 0.048(3) 0.040(3) -0.006(3) 0.010(3) 0.001(3)
C018 0.063(4) 0.053(4) 0.043(3) 0.005(3) 0.018(3) 0.021(3)
C019 0.049(3) 0.033(3) 0.053(3) -0.007(3) -0.004(3) 0.004(3)
C01A 0.047(3) 0.039(3) 0.038(3) 0.003(2) 0.012(2) 0.007(3)
C01B 0.045(3) 0.035(3) 0.037(3) 0.005(2) 0.008(2) -0.003(2)
C01C 0.043(3) 0.050(3) 0.044(3) 0.009(3) 0.009(3) -0.001(3)
C01D 0.050(3) 0.052(4) 0.039(3) 0.005(3) 0.012(3) 0.013(3)
C01E 0.044(3) 0.040(3) 0.069(4) -0.013(3) 0.008(3) -0.004(3)
C01F 0.042(3) 0.036(3) 0.043(3) 0.004(2) 0.015(2) 0.005(2)
C01G 0.045(3) 0.042(3) 0.057(3) 0.000(3) 0.018(3) 0.003(3)
C01H 0.042(3) 0.046(3) 0.041(3) 0.002(3) -0.002(2) -0.001(3)
C01I 0.044(3) 0.047(3) 0.056(3) 0.010(3) 0.016(3) 0.002(3)
C01J 0.041(3) 0.039(3) 0.058(3) 0.001(3) 0.014(3) 0.005(3)
C01K 0.045(3) 0.045(3) 0.068(4) 0.011(3) 0.020(3) 0.005(3)
C01L 0.047(3) 0.039(3) 0.077(4) -0.006(3) 0.018(3) 0.001(3)
C01M 0.054(3) 0.056(4) 0.038(3) 0.004(3) 0.016(3) 0.015(3)
C01N 0.049(3) 0.048(3) 0.050(3) 0.013(3) 0.018(3) 0.013(3)
C01O 0.067(4) 0.043(4) 0.057(4) -0.008(3) -0.011(3) 0.010(3)
C01P 0.053(3) 0.051(4) 0.060(4) 0.018(3) 0.029(3) 0.012(3)
C01Q 0.064(4) 0.041(3) 0.045(3) 0.003(3) 0.017(3) 0.007(3)
C01R 0.042(3) 0.051(3) 0.043(3) 0.006(3) 0.006(2) 0.008(3)
C01S 0.043(3) 0.074(4) 0.047(3) 0.001(3) 0.005(3) 0.011(3)
C01T 0.053(3) 0.080(4) 0.043(3) 0.016(3) 0.011(3) 0.026(3)
C01U 0.041(3) 0.056(4) 0.044(3) 0.005(3) 0.003(3) 0.000(3)
C01V 0.062(4) 0.053(4) 0.071(4) 0.011(3) 0.021(3) 0.008(3)
C01W 0.051(3) 0.044(3) 0.077(4) 0.017(3) 0.021(3) 0.004(3)
C01X 0.054(3) 0.037(3) 0.052(3) 0.000(3) 0.005(3) 0.001(3)
C01Y 0.057(3) 0.044(3) 0.047(3) -0.003(3) 0.000(3) 0.012(3)
C01Z 0.057(3) 0.043(3) 0.040(3) -0.003(3) 0.013(3) 0.002(3)
C020 0.078(4) 0.039(4) 0.076(4) -0.007(3) -0.010(4) 0.011(3)
C021 0.068(4) 0.041(3) 0.067(4) 0.006(3) 0.002(3) 0.007(3)
C022 0.073(4) 0.064(4) 0.088(5) 0.031(4) 0.028(4) 0.010(4)
C023 0.046(3) 0.046(4) 0.076(4) -0.013(3) 0.003(3) 0.000(3)
C024 0.060(4) 0.062(4) 0.079(4) 0.006(4) 0.029(3) 0.016(3)
C025 0.045(3) 0.065(4) 0.050(3) -0.004(3) 0.004(3) -0.004(3)
C026 0.048(3) 0.063(4) 0.082(4) -0.024(4) 0.012(3) -0.003(3)
C027 0.057(4) 0.053(4) 0.077(4) -0.006(3) -0.004(3) -0.010(3)
C028 0.057(4) 0.076(4) 0.041(3) 0.002(3) 0.006(3) 0.017(3)
C029 0.078(4) 0.045(4) 0.058(4) -0.008(3) -0.009(3) 0.015(3)
C02B 0.091(5) 0.064(5) 0.111(5) -0.015(4) 0.042(4) 0.020(4)
C02C 0.087(5) 0.081(5) 0.104(5) 0.046(4) 0.034(4) 0.017(4)
C02D 0.081(5) 0.055(4) 0.069(4) -0.017(3) -0.022(4) 0.016(4)
C02E 0.073(4) 0.057(4) 0.083(5) -0.011(4) -0.009(4) -0.004(4)
C02F 0.064(4) 0.068(5) 0.095(5) -0.029(4) -0.009(4) 0.016(4)
C02G 0.076(4) 0.055(4) 0.109(5) 0.031(4) 0.043(4) 0.013(4)
C02H 0.050(4) 0.081(5) 0.097(5) -0.034(4) 0.009(4) 0.011(4)
C02J 0.054(4) 0.049(4) 0.106(5) -0.018(4) -0.007(4) 0.000(3)
C02K 0.066(4) 0.050(4) 0.097(5) -0.021(4) -0.028(4) 0.013(3)
C02L 0.099(5) 0.054(4) 0.133(6) -0.031(4) 0.044(5) 0.001(4)
C02M 0.076(5) 0.049(4) 0.123(6) -0.027(4) 0.035(4) -0.005(4)
C02N 0.092(5) 0.073(5) 0.124(6) 0.045(5) 0.039(5) 0.024(4)
C02O 0.107(7) 0.095(7) 0.144(8) 0.016(6) -0.009(7) 0.009(6)
C02P 0.113(7) 0.086(6) 0.143(8) 0.010(6) -0.005(7) 0.016(6)
Br1 0.221(5) 0.136(3) 0.303(6) 0.065(4) 0.158(5) 0.051(3)
Br2 0.194(4) 0.198(5) 0.177(4) 0.062(3) 0.009(3) -0.043(3)

_geom_special_details            
;
 All esds (except the esd in the dihedral angle between two l.s. planes)
 are estimated using the full covariance matrix.  The cell esds are taken
 into account individually in the estimation of esds in distances, angles
 and torsion angles; correlations between esds in cell parameters are only
 used when they are defined by crystal symmetry.  An approximate (isotropic)
 treatment of cell esds is used for estimating esds involving l.s. planes.
;
loop_
_geom_bond_atom_site_label_1
_geom_bond_atom_site_label_2
_geom_bond_distance
_geom_bond_site_symmetry_2
_geom_bond_publ_flag
Os01 P03 2.4147(14) . ?
Os01 P04 2.4593(14) . ?
Os01 C00A 2.108(5) . ?
Os01 C00C 2.115(6) . ?
Os01 C00L 2.020(6) . ?
Os01 C00N 2.091(6) . ?
Os01 C014 2.235(6) . ?
Br02 C00F 1.908(6) . ?
P03 C00D 1.832(6) . ?
P03 C00J 1.827(6) . ?
P03 C00Q 1.847(6) . ?
P04 C00I 1.843(6) . ?
P04 C00M 1.839(6) . ?
P04 C00O 1.831(6) . ?
P005 C00G 1.794(6) . ?
P005 C01E 1.802(7) . ?
P005 C01L 1.789(7) . ?
P005 C01W 1.810(8) . ?
Cl06 C02O 1.793(13) . ?
Cl07 C02P 1.759(13) . ?
C00A C00F 1.347(9) . ?
C00A C00H 1.418(8) . ?
C00B H00B 0.9300 . ?
C00B C00M 1.397(9) . ?
C00B C00V 1.381(9) . ?
C00C C00R 1.421(9) . ?
C00C C00Y 1.454(9) . ?
C00D C00K 1.407(9) . ?
C00D C00Z 1.377(9) . ?
C00E H00E 0.9300 . ?
C00E C00T 1.410(9) . ?
C00E C01H 1.373(9) . ?
C00F C00G 1.438(9) . ?
C00G C00N 1.364(9) . ?
C00H H00H 0.9300 . ?
C00H C00R 1.352(9) . ?
C00I C00S 1.398(9) . ?
C00I C01A 1.397(9) . ?
C00J C00X 1.376(9) . ?
C00J C01B 1.397(9) . ?
C00K H00K 0.9300 . ?
C00K C011 1.384(9) . ?
C00L C012 1.349(9) . ?
C00L C014 1.383(8) . ?
C00M C01D 1.380(9) . ?
C00N H00N 0.9300 . ?
C00O C01F 1.392(9) . ?
C00O C01N 1.407(9) . ?
C00P H00P 0.9300 . ?
C00P C00Q 1.394(9) . ?
C00P C01G 1.399(9) . ?
C00Q C016 1.390(8) . ?
C00R H00R 0.9300 . ?
C00S H00S 0.9300 . ?
C00S C01M 1.382(9) . ?
C00T C010 1.402(9) . ?
C00T C014 1.478(9) . ?
C00U C00W 1.482(9) . ?
C00U C01X 1.391(9) . ?
C00U C01Y 1.393(9) . ?
C00V H00V 0.9300 . ?
C00V C01T 1.375(11) . ?
C00W C00Y 1.386(9) . ?
C00W C012 1.427(8) . ?
C00X H00X 0.9300 . ?
C00X C01Z 1.393(9) . ?
C00Y C019 1.512(8) . ?
C00Z H00Z 0.9300 . ?
C00Z C025 1.380(10) . ?
C010 H010 0.9300 . ?
C010 C01R 1.384(9) . ?
C011 H011 0.9300 . ?
C011 C01S 1.397(11) . ?
C012 H012 0.9300 . ?
C013 H013 0.9300 . ?
C013 C017 1.376(10) . ?
C013 C01B 1.390(9) . ?
C014 H014 0.9800 . ?
C015 H015 0.9300 . ?
C015 C01L 1.378(10) . ?
C015 C024 1.382(10) . ?
C016 H016 0.9300 . ?
C016 C01C 1.376(9) . ?
C017 H017 0.9300 . ?
C017 C01Z 1.374(10) . ?
C018 H018 0.9300 . ?
C018 C01M 1.376(10) . ?
C018 C01Q 1.382(10) . ?
C019 C01O 1.388(10) . ?
C019 C023 1.373(10) . ?
C01A H01A 0.9300 . ?
C01A C01Q 1.401(9) . ?
C01B H01B 0.9300 . ?
C01C H01C 0.9300 . ?
C01C C01I 1.385(10) . ?
C01D H01D 0.9300 . ?
C01D C028 1.378(10) . ?
C01E C026 1.380(10) . ?
C01E C027 1.397(12) . ?
C01F H01F 0.9300 . ?
C01F C01J 1.392(9) . ?
C01G H01G 0.9300 . ?
C01G C01I 1.381(10) . ?
C01H H01H 0.9300 . ?
C01H C01U 1.363(10) . ?
C01I H01I 0.9300 . ?
C01J H01J 0.9300 . ?
C01J C01K 1.395(10) . ?
C01K H01K 0.9300 . ?
C01K C01P 1.379(10) . ?
C01L C02M 1.399(11) . ?
C01M H01M 0.9300 . ?
C01N H01N 0.9300 . ?
C01N C01P 1.399(10) . ?
C01O H01O 0.9300 . ?
C01O C02D 1.389(11) . ?
C01P H01P 0.9300 . ?
C01Q H01Q 0.9300 . ?
C01R H01R 0.9300 . ?
C01R C01U 1.382(9) . ?
C01S H01S 0.9300 . ?
C01S C025 1.366(11) . ?
C01T H01T 0.9300 . ?
C01T C028 1.361(11) . ?
C01U H01U 0.9300 . ?
C01V H01V 0.9300 . ?
C01V C01W 1.379(11) . ?
C01V C022 1.373(11) . ?
C01W C02G 1.385(11) . ?
C01X H01X 0.9300 . ?
C01X C021 1.396(10) . ?
C01Y H01Y 0.9300 . ?
C01Y C029 1.374(10) . ?
C01Z H01Z 0.9300 . ?
C020 H020 0.9300 . ?
C020 C021 1.371(11) . ?
C020 C029 1.368(12) . ?
C021 H021 0.9300 . ?
C022 H022 0.9300 . ?
C022 C02C 1.356(13) . ?
C023 H023 0.9300 . ?
C023 C02J 1.400(10) . ?
C024 H024 0.9300 . ?
C024 C02B 1.378(13) . ?
C025 H025 0.9300 . ?
C026 H026 0.9300 . ?
C026 C02H 1.431(12) . ?
C027 H027 0.9300 . ?
C027 C02E 1.379(12) . ?
C028 H028 0.9300 . ?
C029 H029 0.9300 . ?
C02B H02B 0.9300 . ?
C02B C02L 1.340(14) . ?
C02C H02C 0.9300 . ?
C02C C02N 1.370(14) . ?
C02D H02D 0.9300 . ?
C02D C02K 1.340(14) . ?
C02E H02E 0.9300 . ?
C02E C02F 1.366(13) . ?
C02F H02F 0.9300 . ?
C02F C02H 1.378(14) . ?
C02G H02G 0.9300 . ?
C02G C02N 1.394(13) . ?
C02H H02H 0.9300 . ?
C02J H02J 0.9300 . ?
C02J C02K 1.362(13) . ?
C02K H02K 0.9300 . ?
C02L H02L 0.9300 . ?
C02L C02M 1.382(12) . ?
C02M H02M 0.9300 . ?
C02N H02N 0.9300 . ?
C02O H02A 0.9700 . ?
C02O H02I 0.9700 . ?
C02O C02P 1.531(17) . ?
C02P H02O 0.9700 . ?
C02P H02P 0.9700 . ?

loop_
_geom_angle_atom_site_label_1
_geom_angle_atom_site_label_2
_geom_angle_atom_site_label_3
_geom_angle
_geom_angle_site_symmetry_1
_geom_angle_site_symmetry_3
_geom_angle_publ_flag
P03 Os01 P04 171.47(5) . . ?
C00A Os01 P03 85.18(16) . . ?
C00A Os01 P04 86.49(15) . . ?
C00A Os01 C00C 77.6(2) . . ?
C00A Os01 C014 160.9(2) . . ?
C00C Os01 P03 88.19(15) . . ?
C00C Os01 P04 88.26(15) . . ?
C00C Os01 C014 119.6(2) . . ?
C00L Os01 P03 92.18(17) . . ?
C00L Os01 P04 95.05(17) . . ?
C00L Os01 C00A 160.2(2) . . ?
C00L Os01 C00C 82.6(2) . . ?
C00L Os01 C00N 125.1(2) . . ?
C00L Os01 C014 37.5(2) . . ?
C00N Os01 P03 91.43(16) . . ?
C00N Os01 P04 88.10(16) . . ?
C00N Os01 C00A 74.6(2) . . ?
C00N Os01 C00C 152.2(3) . . ?
C00N Os01 C014 88.1(2) . . ?
C014 Os01 P03 87.31(16) . . ?
C014 Os01 P04 101.18(16) . . ?
C00D P03 Os01 113.74(18) . . ?
C00D P03 C00Q 103.5(3) . . ?
C00J P03 Os01 119.1(2) . . ?
C00J P03 C00D 102.4(3) . . ?
C00J P03 C00Q 99.3(3) . . ?
C00Q P03 Os01 116.4(2) . . ?
C00I P04 Os01 120.4(2) . . ?
C00M P04 Os01 110.70(19) . . ?
C00M P04 C00I 102.3(3) . . ?
C00O P04 Os01 121.03(19) . . ?
C00O P04 C00I 98.3(3) . . ?
C00O P04 C00M 101.0(3) . . ?
C00G P005 C01E 109.8(3) . . ?
C00G P005 C01W 108.4(3) . . ?
C01E P005 C01W 110.0(4) . . ?
C01L P005 C00G 112.4(3) . . ?
C01L P005 C01E 106.4(3) . . ?
C01L P005 C01W 109.7(4) . . ?
C00F C00A Os01 117.6(4) . . ?
C00F C00A C00H 127.1(5) . . ?
C00H C00A Os01 115.1(4) . . ?
C00M C00B H00B 119.4 . . ?
C00V C00B H00B 119.4 . . ?
C00V C00B C00M 121.2(7) . . ?
C00R C00C Os01 113.0(4) . . ?
C00R C00C C00Y 117.4(5) . . ?
C00Y C00C Os01 129.6(4) . . ?
C00K C00D P03 119.2(5) . . ?
C00Z C00D P03 123.3(5) . . ?
C00Z C00D C00K 117.3(6) . . ?
C00T C00E H00E 119.9 . . ?
C01H C00E H00E 119.9 . . ?
C01H C00E C00T 120.2(6) . . ?
C00A C00F Br02 122.8(5) . . ?
C00A C00F C00G 115.7(5) . . ?
C00G C00F Br02 121.6(4) . . ?
C00F C00G P005 123.3(5) . . ?
C00N C00G P005 124.1(5) . . ?
C00N C00G C00F 112.5(5) . . ?
C00A C00H H00H 122.3 . . ?
C00R C00H C00A 115.4(5) . . ?
C00R C00H H00H 122.3 . . ?
C00S C00I P04 122.6(5) . . ?
C00S C00I C01A 118.2(6) . . ?
C01A C00I P04 119.2(5) . . ?
C00X C00J P03 121.9(5) . . ?
C00X C00J C01B 118.1(6) . . ?
C01B C00J P03 119.2(5) . . ?
C00D C00K H00K 119.0 . . ?
C011 C00K C00D 122.1(6) . . ?
C011 C00K H00K 119.0 . . ?
C012 C00L Os01 136.6(5) . . ?
C012 C00L C014 143.7(6) . . ?
C014 C00L Os01 79.7(4) . . ?
C00B C00M P04 118.4(5) . . ?
C01D C00M P04 123.9(5) . . ?
C01D C00M C00B 117.5(6) . . ?
Os01 C00N H00N 120.3 . . ?
C00G C00N Os01 119.4(5) . . ?
C00G C00N H00N 120.3 . . ?
C01F C00O P04 120.0(5) . . ?
C01F C00O C01N 118.6(6) . . ?
C01N C00O P04 120.4(5) . . ?
C00Q C00P H00P 119.6 . . ?
C00Q C00P C01G 120.8(6) . . ?
C01G C00P H00P 119.6 . . ?
C00P C00Q P03 119.9(5) . . ?
C016 C00Q P03 122.4(5) . . ?
C016 C00Q C00P 117.7(6) . . ?
C00C C00R H00R 120.6 . . ?
C00H C00R C00C 118.9(6) . . ?
C00H C00R H00R 120.6 . . ?
C00I C00S H00S 119.9 . . ?
C01M C00S C00I 120.2(6) . . ?
C01M C00S H00S 119.9 . . ?
C00E C00T C014 119.7(6) . . ?
C010 C00T C00E 118.0(6) . . ?
C010 C00T C014 122.2(6) . . ?
C01X C00U C00W 120.7(6) . . ?
C01X C00U C01Y 117.8(6) . . ?
C01Y C00U C00W 121.5(6) . . ?
C00B C00V H00V 120.1 . . ?
C01T C00V C00B 119.7(7) . . ?
C01T C00V H00V 120.1 . . ?
C00Y C00W C00U 121.0(5) . . ?
C00Y C00W C012 122.4(6) . . ?
C012 C00W C00U 116.6(5) . . ?
C00J C00X H00X 119.2 . . ?
C00J C00X C01Z 121.6(6) . . ?
C01Z C00X H00X 119.2 . . ?
C00C C00Y C019 117.0(5) . . ?
C00W C00Y C00C 124.5(5) . . ?
C00W C00Y C019 118.2(5) . . ?
C00D C00Z H00Z 119.2 . . ?
C00D C00Z C025 121.7(7) . . ?
C025 C00Z H00Z 119.2 . . ?
C00T C010 H010 119.8 . . ?
C01R C010 C00T 120.3(6) . . ?
C01R C010 H010 119.8 . . ?
C00K C011 H011 121.0 . . ?
C00K C011 C01S 117.9(7) . . ?
C01S C011 H011 121.0 . . ?
C00L C012 C00W 123.9(6) . . ?
C00L C012 H012 118.1 . . ?
C00W C012 H012 118.1 . . ?
C017 C013 H013 119.6 . . ?
C017 C013 C01B 120.8(6) . . ?
C01B C013 H013 119.6 . . ?
Os01 C014 H014 113.2 . . ?
C00L C014 Os01 62.8(3) . . ?
C00L C014 C00T 124.9(6) . . ?
C00L C014 H014 113.2 . . ?
C00T C014 Os01 120.4(4) . . ?
C00T C014 H014 113.2 . . ?
C01L C015 H015 119.7 . . ?
C01L C015 C024 120.6(7) . . ?
C024 C015 H015 119.7 . . ?
C00Q C016 H016 119.2 . . ?
C01C C016 C00Q 121.6(6) . . ?
C01C C016 H016 119.2 . . ?
C013 C017 H017 120.2 . . ?
C013 C017 C01Z 119.5(6) . . ?
C01Z C017 H017 120.2 . . ?
C01M C018 H018 120.3 . . ?
C01M C018 C01Q 119.4(6) . . ?
C01Q C018 H018 120.3 . . ?
C01O C019 C00Y 120.5(6) . . ?
C023 C019 C00Y 120.3(6) . . ?
C023 C019 C01O 119.2(7) . . ?
C00I C01A H01A 119.6 . . ?
C00I C01A C01Q 120.9(6) . . ?
C01Q C01A H01A 119.6 . . ?
C00J C01B H01B 119.9 . . ?
C013 C01B C00J 120.2(6) . . ?
C013 C01B H01B 119.9 . . ?
C016 C01C H01C 119.8 . . ?
C016 C01C C01I 120.5(6) . . ?
C01I C01C H01C 119.8 . . ?
C00M C01D H01D 119.6 . . ?
C028 C01D C00M 120.8(7) . . ?
C028 C01D H01D 119.6 . . ?
C026 C01E P005 124.1(7) . . ?
C026 C01E C027 119.5(7) . . ?
C027 C01E P005 116.4(6) . . ?
C00O C01F H01F 119.4 . . ?
C01J C01F C00O 121.1(6) . . ?
C01J C01F H01F 119.4 . . ?
C00P C01G H01G 119.9 . . ?
C01I C01G C00P 120.2(6) . . ?
C01I C01G H01G 119.9 . . ?
C00E C01H H01H 119.5 . . ?
C01U C01H C00E 121.1(6) . . ?
C01U C01H H01H 119.5 . . ?
C01C C01I H01I 120.4 . . ?
C01G C01I C01C 119.2(6) . . ?
C01G C01I H01I 120.4 . . ?
C01F C01J H01J 120.0 . . ?
C01F C01J C01K 119.9(6) . . ?
C01K C01J H01J 120.0 . . ?
C01J C01K H01K 120.2 . . ?
C01P C01K C01J 119.6(6) . . ?
C01P C01K H01K 120.2 . . ?
C015 C01L P005 122.8(5) . . ?
C015 C01L C02M 119.4(7) . . ?
C02M C01L P005 117.8(6) . . ?
C00S C01M H01M 119.2 . . ?
C018 C01M C00S 121.5(6) . . ?
C018 C01M H01M 119.2 . . ?
C00O C01N H01N 120.1 . . ?
C01P C01N C00O 119.8(6) . . ?
C01P C01N H01N 120.1 . . ?
C019 C01O H01O 120.0 . . ?
C019 C01O C02D 120.0(8) . . ?
C02D C01O H01O 120.0 . . ?
C01K C01P C01N 120.8(6) . . ?
C01K C01P H01P 119.6 . . ?
C01N C01P H01P 119.6 . . ?
C018 C01Q C01A 119.8(7) . . ?
C018 C01Q H01Q 120.1 . . ?
C01A C01Q H01Q 120.1 . . ?
C010 C01R H01R 119.9 . . ?
C01U C01R C010 120.2(6) . . ?
C01U C01R H01R 119.9 . . ?
C011 C01S H01S 119.5 . . ?
C025 C01S C011 121.0(7) . . ?
C025 C01S H01S 119.5 . . ?
C00V C01T H01T 120.2 . . ?
C028 C01T C00V 119.6(7) . . ?
C028 C01T H01T 120.2 . . ?
C01H C01U C01R 120.1(6) . . ?
C01H C01U H01U 120.0 . . ?
C01R C01U H01U 120.0 . . ?
C01W C01V H01V 120.0 . . ?
C022 C01V H01V 120.0 . . ?
C022 C01V C01W 120.0(8) . . ?
C01V C01W P005 117.7(6) . . ?
C01V C01W C02G 119.8(8) . . ?
C02G C01W P005 122.2(6) . . ?
C00U C01X H01X 119.4 . . ?
C00U C01X C021 121.2(7) . . ?
C021 C01X H01X 119.4 . . ?
C00U C01Y H01Y 119.4 . . ?
C029 C01Y C00U 121.2(7) . . ?
C029 C01Y H01Y 119.4 . . ?
C00X C01Z H01Z 120.1 . . ?
C017 C01Z C00X 119.8(6) . . ?
C017 C01Z H01Z 120.1 . . ?
C021 C020 H020 119.3 . . ?
C021 C020 C029 121.4(7) . . ?
C029 C020 H020 119.3 . . ?
C01X C021 H021 120.7 . . ?
C020 C021 C01X 118.6(7) . . ?
C020 C021 H021 120.7 . . ?
C01V C022 H022 119.9 . . ?
C02C C022 C01V 120.3(9) . . ?
C02C C022 H022 119.9 . . ?
C019 C023 H023 120.3 . . ?
C019 C023 C02J 119.3(8) . . ?
C02J C023 H023 120.3 . . ?
C015 C024 H024 120.3 . . ?
C02B C024 C015 119.3(8) . . ?
C02B C024 H024 120.3 . . ?
C00Z C025 H025 120.0 . . ?
C01S C025 C00Z 120.0(7) . . ?
C01S C025 H025 120.0 . . ?
C01E C026 H026 120.9 . . ?
C01E C026 C02H 118.2(9) . . ?
C02H C026 H026 120.9 . . ?
C01E C027 H027 119.0 . . ?
C02E C027 C01E 122.1(8) . . ?
C02E C027 H027 119.0 . . ?
C01D C028 H028 119.5 . . ?
C01T C028 C01D 121.0(7) . . ?
C01T C028 H028 119.5 . . ?
C01Y C029 H029 120.2 . . ?
C020 C029 C01Y 119.6(7) . . ?
C020 C029 H029 120.2 . . ?
C024 C02B H02B 119.8 . . ?
C02L C02B C024 120.3(8) . . ?
C02L C02B H02B 119.8 . . ?
C022 C02C H02C 119.5 . . ?
C022 C02C C02N 121.0(9) . . ?
C02N C02C H02C 119.5 . . ?
C01O C02D H02D 119.7 . . ?
C02K C02D C01O 120.6(9) . . ?
C02K C02D H02D 119.7 . . ?
C027 C02E H02E 120.6 . . ?
C02F C02E C027 118.8(10) . . ?
C02F C02E H02E 120.6 . . ?
C02E C02F H02F 119.4 . . ?
C02H C02F C02E 121.1(9) . . ?
C02H C02F H02F 119.4 . . ?
C01W C02G H02G 120.4 . . ?
C01W C02G C02N 119.3(9) . . ?
C02N C02G H02G 120.4 . . ?
C026 C02H H02H 119.8 . . ?
C02F C02H C026 120.3(8) . . ?
C02F C02H H02H 119.8 . . ?
C023 C02J H02J 119.8 . . ?
C02K C02J C023 120.5(9) . . ?
C02K C02J H02J 119.8 . . ?
C02D C02K C02J 120.4(8) . . ?
C02D C02K H02K 119.8 . . ?
C02J C02K H02K 119.8 . . ?
C02B C02L H02L 119.0 . . ?
C02B C02L C02M 121.9(9) . . ?
C02M C02L H02L 119.0 . . ?
C01L C02M H02M 120.8 . . ?
C02L C02M C01L 118.4(8) . . ?
C02L C02M H02M 120.8 . . ?
C02C C02N C02G 119.6(9) . . ?
C02C C02N H02N 120.2 . . ?
C02G C02N H02N 120.2 . . ?
Cl06 C02O H02A 109.6 . . ?
Cl06 C02O H02I 109.6 . . ?
H02A C02O H02I 108.2 . . ?
C02P C02O Cl06 110.1(10) . . ?
C02P C02O H02A 109.6 . . ?
C02P C02O H02I 109.6 . . ?
Cl07 C02P H02O 109.1 . . ?
Cl07 C02P H02P 109.1 . . ?
C02O C02P Cl07 112.6(9) . . ?
C02O C02P H02O 109.1 . . ?
C02O C02P H02P 109.1 . . ?
H02O C02P H02P 107.8 . . ?

loop_
_geom_torsion_atom_site_label_1
_geom_torsion_atom_site_label_2
_geom_torsion_atom_site_label_3
_geom_torsion_atom_site_label_4
_geom_torsion
_geom_torsion_site_symmetry_1
_geom_torsion_site_symmetry_2
_geom_torsion_site_symmetry_3
_geom_torsion_site_symmetry_4
_geom_torsion_publ_flag
Os01 P03 C00D C00K -83.2(5) . . . . ?
Os01 P03 C00D C00Z 92.3(5) . . . . ?
Os01 P03 C00J C00X 152.8(4) . . . . ?
Os01 P03 C00J C01B -37.9(6) . . . . ?
Os01 P03 C00Q C00P -56.4(5) . . . . ?
Os01 P03 C00Q C016 124.3(5) . . . . ?
Os01 P04 C00I C00S -129.4(4) . . . . ?
Os01 P04 C00I C01A 49.7(5) . . . . ?
Os01 P04 C00M C00B 77.2(5) . . . . ?
Os01 P04 C00M C01D -98.4(5) . . . . ?
Os01 P04 C00O C01F 41.3(6) . . . . ?
Os01 P04 C00O C01N -149.7(4) . . . . ?
Os01 C00A C00F Br02 -175.2(3) . . . . ?
Os01 C00A C00F C00G 5.0(7) . . . . ?
Os01 C00A C00H C00R -3.2(7) . . . . ?
Os01 C00C C00R C00H -0.8(7) . . . . ?
Os01 C00C C00Y C00W -0.8(9) . . . . ?
Os01 C00C C00Y C019 174.3(4) . . . . ?
Os01 C00L C012 C00W -8.0(10) . . . . ?
Os01 C00L C014 C00T -109.6(5) . . . . ?
Br02 C00F C00G P005 -5.9(7) . . . . ?
Br02 C00F C00G C00N 177.2(4) . . . . ?
P03 C00D C00K C011 176.2(5) . . . . ?
P03 C00D C00Z C025 -175.3(5) . . . . ?
P03 C00J C00X C01Z 170.5(5) . . . . ?
P03 C00J C01B C013 -169.2(5) . . . . ?
P03 C00Q C016 C01C 178.3(5) . . . . ?
P04 C00I C00S C01M 178.9(5) . . . . ?
P04 C00I C01A C01Q -179.3(5) . . . . ?
P04 C00M C01D C028 175.0(5) . . . . ?
P04 C00O C01F C01J 168.6(5) . . . . ?
P04 C00O C01N C01P -170.4(5) . . . . ?
P005 C00G C00N Os01 -177.1(3) . . . . ?
P005 C01E C026 C02H 179.3(6) . . . . ?
P005 C01E C027 C02E 179.3(7) . . . . ?
P005 C01L C02M C02L 178.2(9) . . . . ?
P005 C01W C02G C02N -175.8(8) . . . . ?
Cl06 C02O C02P Cl07 -64.7(11) . . . . ?
C00A C00F C00G P005 173.8(4) . . . . ?
C00A C00F C00G C00N -3.1(8) . . . . ?
C00A C00H C00R C00C 2.6(8) . . . . ?
C00B C00M C01D C028 -0.6(9) . . . . ?
C00B C00V C01T C028 -1.7(10) . . . . ?
C00C C00Y C019 C01O 72.9(8) . . . . ?
C00C C00Y C019 C023 -106.2(7) . . . . ?
C00D P03 C00J C00X 26.3(6) . . . . ?
C00D P03 C00J C01B -164.4(5) . . . . ?
C00D P03 C00Q C00P 69.2(5) . . . . ?
C00D P03 C00Q C016 -110.1(5) . . . . ?
C00D C00K C011 C01S -1.1(9) . . . . ?
C00D C00Z C025 C01S -0.4(10) . . . . ?
C00E C00T C010 C01R -2.3(9) . . . . ?
C00E C00T C014 Os01 94.9(6) . . . . ?
C00E C00T C014 C00L 171.2(6) . . . . ?
C00E C01H C01U C01R -2.2(10) . . . . ?
C00F C00A C00H C00R -178.8(6) . . . . ?
C00F C00G C00N Os01 -0.2(7) . . . . ?
C00G P005 C01E C026 109.5(7) . . . . ?
C00G P005 C01E C027 -72.4(6) . . . . ?
C00G P005 C01L C015 -2.7(8) . . . . ?
C00G P005 C01L C02M 178.8(7) . . . . ?
C00G P005 C01W C01V -53.0(7) . . . . ?
C00G P005 C01W C02G 121.7(7) . . . . ?
C00H C00A C00F Br02 0.3(9) . . . . ?
C00H C00A C00F C00G -179.4(5) . . . . ?
C00I P04 C00M C00B -153.4(5) . . . . ?
C00I P04 C00M C01D 31.1(6) . . . . ?
C00I P04 C00O C01F -91.9(5) . . . . ?
C00I P04 C00O C01N 77.1(5) . . . . ?
C00I C00S C01M C018 -0.4(9) . . . . ?
C00I C01A C01Q C018 1.0(10) . . . . ?
C00J P03 C00D C00K 46.7(5) . . . . ?
C00J P03 C00D C00Z -137.8(5) . . . . ?
C00J P03 C00Q C00P 174.4(5) . . . . ?
C00J P03 C00Q C016 -4.9(6) . . . . ?
C00J C00X C01Z C017 -1.5(10) . . . . ?
C00K C00D C00Z C025 0.2(9) . . . . ?
C00K C011 C01S C025 1.0(10) . . . . ?
C00M P04 C00I C00S 107.5(5) . . . . ?
C00M P04 C00I C01A -73.4(5) . . . . ?
C00M P04 C00O C01F 163.8(5) . . . . ?
C00M P04 C00O C01N -27.2(6) . . . . ?
C00M C00B C00V C01T 1.4(10) . . . . ?
C00M C01D C028 C01T 0.3(11) . . . . ?
C00O P04 C00I C00S 4.2(5) . . . . ?
C00O P04 C00I C01A -176.7(5) . . . . ?
C00O P04 C00M C00B -52.3(5) . . . . ?
C00O P04 C00M C01D 132.2(5) . . . . ?
C00O C01F C01J C01K 1.3(9) . . . . ?
C00O C01N C01P C01K 2.4(10) . . . . ?
C00P C00Q C016 C01C -1.0(9) . . . . ?
C00P C01G C01I C01C 1.8(10) . . . . ?
C00Q P03 C00D C00K 149.6(5) . . . . ?
C00Q P03 C00D C00Z -35.0(6) . . . . ?
C00Q P03 C00J C00X -79.8(6) . . . . ?
C00Q P03 C00J C01B 89.5(5) . . . . ?
C00Q C00P C01G C01I -2.9(9) . . . . ?
C00Q C016 C01C C01I 0.0(10) . . . . ?
C00R C00C C00Y C00W 179.1(5) . . . . ?
C00R C00C C00Y C019 -5.8(8) . . . . ?
C00S C00I C01A C01Q -0.2(9) . . . . ?
C00T C00E C01H C01U -0.4(10) . . . . ?
C00T C010 C01R C01U -0.1(10) . . . . ?
C00U C00W C00Y C00C -178.1(5) . . . . ?
C00U C00W C00Y C019 6.9(9) . . . . ?
C00U C00W C012 C00L -178.0(6) . . . . ?
C00U C01X C021 C020 1.6(11) . . . . ?
C00U C01Y C029 C020 1.9(12) . . . . ?
C00V C00B C00M P04 -176.1(5) . . . . ?
C00V C00B C00M C01D -0.3(9) . . . . ?
C00V C01T C028 C01D 0.9(11) . . . . ?
C00W C00U C01X C021 176.1(6) . . . . ?
C00W C00U C01Y C029 -177.8(6) . . . . ?
C00W C00Y C019 C01O -111.7(7) . . . . ?
C00W C00Y C019 C023 69.2(8) . . . . ?
C00X C00J C01B C013 0.5(9) . . . . ?
C00Y C00C C00R C00H 179.4(5) . . . . ?
C00Y C00W C012 C00L 1.0(9) . . . . ?
C00Y C019 C01O C02D 179.8(6) . . . . ?
C00Y C019 C023 C02J -179.9(6) . . . . ?
C00Z C00D C00K C011 0.5(9) . . . . ?
C010 C00T C014 Os01 -83.1(7) . . . . ?
C010 C00T C014 C00L -6.8(9) . . . . ?
C010 C01R C01U C01H 2.4(10) . . . . ?
C011 C01S C025 C00Z -0.3(11) . . . . ?
C012 C00L C014 Os01 -177.9(10) . . . . ?
C012 C00L C014 C00T 72.5(11) . . . . ?
C012 C00W C00Y C00C 2.9(9) . . . . ?
C012 C00W C00Y C019 -172.2(6) . . . . ?
C013 C017 C01Z C00X 0.2(11) . . . . ?
C014 C00L C012 C00W 169.0(8) . . . . ?
C014 C00T C010 C01R 175.7(6) . . . . ?
C015 C01L C02M C02L -0.3(16) . . . . ?
C015 C024 C02B C02L -0.2(16) . . . . ?
C016 C01C C01I C01G -0.4(10) . . . . ?
C017 C013 C01B C00J -1.7(10) . . . . ?
C019 C01O C02D C02K 0.4(12) . . . . ?
C019 C023 C02J C02K -0.2(12) . . . . ?
C01A C00I C00S C01M -0.1(9) . . . . ?
C01B C00J C00X C01Z 1.1(9) . . . . ?
C01B C013 C017 C01Z 1.4(11) . . . . ?
C01E P005 C00G C00F -172.2(5) . . . . ?
C01E P005 C00G C00N 4.3(6) . . . . ?
C01E P005 C01L C015 -123.0(7) . . . . ?
C01E P005 C01L C02M 58.6(8) . . . . ?
C01E P005 C01W C01V 67.2(7) . . . . ?
C01E P005 C01W C02G -118.2(7) . . . . ?
C01E C026 C02H C02F 1.0(12) . . . . ?
C01E C027 C02E C02F 1.4(13) . . . . ?
C01F C00O C01N C01P -1.2(9) . . . . ?
C01F C01J C01K C01P -0.1(10) . . . . ?
C01G C00P C00Q P03 -176.9(5) . . . . ?
C01G C00P C00Q C016 2.4(9) . . . . ?
C01H C00E C00T C010 2.6(9) . . . . ?
C01H C00E C00T C014 -175.5(6) . . . . ?
C01J C01K C01P C01N -1.7(10) . . . . ?
C01L P005 C00G C00F 69.5(6) . . . . ?
C01L P005 C00G C00N -114.0(6) . . . . ?
C01L P005 C01E C026 -128.6(6) . . . . ?
C01L P005 C01E C027 49.5(7) . . . . ?
C01L P005 C01W C01V -176.0(6) . . . . ?
C01L P005 C01W C02G -1.4(8) . . . . ?
C01L C015 C024 C02B 1.3(13) . . . . ?
C01M C018 C01Q C01A -1.5(10) . . . . ?
C01N C00O C01F C01J -0.6(9) . . . . ?
C01O C019 C023 C02J 1.0(11) . . . . ?
C01O C02D C02K C02J 0.5(13) . . . . ?
C01Q C018 C01M C00S 1.2(10) . . . . ?
C01V C01W C02G C02N -1.3(14) . . . . ?
C01V C022 C02C C02N -0.3(16) . . . . ?
C01W P005 C00G C00F -52.0(6) . . . . ?
C01W P005 C00G C00N 124.5(5) . . . . ?
C01W P005 C01E C026 -9.7(7) . . . . ?
C01W P005 C01E C027 168.3(6) . . . . ?
C01W P005 C01L C015 118.0(7) . . . . ?
C01W P005 C01L C02M -60.4(8) . . . . ?
C01W C01V C022 C02C -0.9(14) . . . . ?
C01W C02G C02N C02C 0.1(16) . . . . ?
C01X C00U C00W C00Y -129.3(7) . . . . ?
C01X C00U C00W C012 49.7(8) . . . . ?
C01X C00U C01Y C029 2.3(10) . . . . ?
C01Y C00U C00W C00Y 50.8(9) . . . . ?
C01Y C00U C00W C012 -130.2(6) . . . . ?
C01Y C00U C01X C021 -4.0(10) . . . . ?
C021 C020 C029 C01Y -4.5(13) . . . . ?
C022 C01V C01W P005 176.5(7) . . . . ?
C022 C01V C01W C02G 1.7(13) . . . . ?
C022 C02C C02N C02G 0.8(17) . . . . ?
C023 C019 C01O C02D -1.1(11) . . . . ?
C023 C02J C02K C02D -0.5(13) . . . . ?
C024 C015 C01L P005 -179.5(6) . . . . ?
C024 C015 C01L C02M -1.1(13) . . . . ?
C024 C02B C02L C02M -1.2(19) . . . . ?
C026 C01E C027 C02E -2.6(12) . . . . ?
C027 C01E C026 C02H 1.3(11) . . . . ?
C027 C02E C02F C02H 1.1(13) . . . . ?
C029 C020 C021 C01X 2.8(12) . . . . ?
C02B C02L C02M C01L 1.4(19) . . . . ?
C02E C02F C02H C026 -2.3(13) . . . . ?

_smtbx_masks_special_details     ?
loop_
_smtbx_masks_void_nr
_smtbx_masks_void_average_x
_smtbx_masks_void_average_y
_smtbx_masks_void_average_z
_smtbx_masks_void_volume
_smtbx_masks_void_count_electrons
_smtbx_masks_void_content
1 0.367 0.878 0.696 192.5 55.5 ?
2 0.633 0.122 0.304 192.5 56.2 ?

_smtbx_masks_void_probe_radius   1.2
_smtbx_masks_void_truncation_radius 1.2
_shelx_res_file                  
;
TITL lzz-2019-0610-1_a.res in P-1
    lzz-2019-0610-1.res
    created by SHELXL-2018/3 at 15:53:25 on 03-Apr-2022
REM Old TITL lzz-2019-0610-1 in P1
REM SHELXT solution in P-1: R1 0.116, Rweak 0.005, Alpha 0.032
REM <I/s> 0.000 for 0 systematic absences, Orientation as input
REM Formula found by SHELXT: C94 P Cl4 Br Os
CELL 1.54184 13.8929 15.2075 18.0219 93.513 96.836 101.444
ZERR 2 0.0003 0.0003 0.0004 0.002 0.002 0.002
LATT 1
SFAC C H Br Cl Os P
UNIT 172 138 2 6 2 6
SIMU 0.01 0.02 2

L.S. 10 0 0
PLAN  90
CONF
BOND
list 4
MORE -1
BOND $H
ABIN
fmap 2 53
acta
OMIT 0 129
OMIT 1 2 0
OMIT 1 2 2
REM <olex2.extras>
REM <HklSrc "%.\\lzz-2019-0610-1.hkl">
REM </olex2.extras>

WGHT    0.108600    7.081300
FVAR       0.22803
OS01  5    0.262936    0.476122    0.264647    11.00000    0.03490    0.03032 =
         0.03139    0.00074    0.00578    0.00031
BR02  3    0.159999    0.747723    0.193426    11.00000    0.06029    0.04083 =
         0.05582    0.00659    0.00530    0.01370
P03   6    0.147650    0.478722    0.354610    11.00000    0.03568    0.03179 =
         0.03234   -0.00033    0.00865   -0.00275
P04   6    0.364366    0.485109    0.161363    11.00000    0.03872    0.03464 =
         0.03212    0.00307    0.00899    0.00539
P005  6    0.377628    0.791759    0.313756    11.00000    0.04114    0.03124 =
         0.05844   -0.00012    0.01534   -0.00069
CL06  4    0.678023    0.966123    0.048794    11.00000    0.09894    0.08439 =
         0.09371    0.00592    0.00150   -0.00422
CL07  4    0.842220    0.834265    0.073179    11.00000    0.10590    0.09299 =
         0.09613    0.01050    0.03384    0.00937
C00A  1    0.189742    0.568166    0.210484    11.00000    0.04796    0.02069 =
         0.02878    0.00830    0.00691    0.00948
C00B  1    0.277153    0.592466    0.064971    11.00000    0.04735    0.05374 =
         0.04114    0.01380    0.01429    0.01577
AFIX  43
H00B  2    0.306712    0.638779    0.101636    11.00000   -1.20000
AFIX   0
C00C  1    0.147635    0.390031    0.191422    11.00000    0.04042    0.03752 =
         0.03145    0.00018    0.01073    0.00470
C00D  1    0.022762    0.485080    0.312568    11.00000    0.04090    0.04238 =
         0.03174   -0.00165    0.01031    0.00458
C00E  1    0.520259    0.509796    0.407111    11.00000    0.04544    0.03851 =
         0.03836    0.00348    0.00455    0.00312
AFIX  43
H00E  2    0.488445    0.539877    0.439981    11.00000   -1.20000
AFIX   0
C00F  1    0.223842    0.656512    0.231516    11.00000    0.04606    0.03008 =
         0.03696    0.00480    0.01268    0.00433
C00G  1    0.312541    0.678420    0.284789    11.00000    0.04052    0.02881 =
         0.04169    0.00483    0.01424    0.00136
C00H  1    0.104917    0.528570    0.158654    11.00000    0.03888    0.03398 =
         0.03923    0.00909    0.01108    0.00820
AFIX  43
H00H  2    0.065211    0.562793    0.133439    11.00000   -1.20000
AFIX   0
C00I  1    0.415946    0.388096    0.131395    11.00000    0.04883    0.03996 =
         0.03086    0.00333    0.00752    0.01146
C00J  1    0.174807    0.569093    0.430430    11.00000    0.04339    0.03024 =
         0.03673    0.00227    0.00672   -0.00261
C00K  1    0.002072    0.569503    0.297127    11.00000    0.04503    0.05118 =
         0.03635   -0.00140    0.01073    0.00410
AFIX  43
H00K  2    0.051148    0.620971    0.311280    11.00000   -1.20000
AFIX   0
C00L  1    0.292841    0.358126    0.296119    11.00000    0.04399    0.03224 =
         0.03252    0.00325    0.00398    0.00451
C00M  1    0.292459    0.505450    0.073940    11.00000    0.04225    0.04697 =
         0.03358    0.00572    0.01025    0.01136
C00N  1    0.343940    0.603717    0.307622    11.00000    0.03560    0.03570 =
         0.04009   -0.00167    0.01154   -0.00073
AFIX  43
H00N  2    0.400827    0.609484    0.341972    11.00000   -1.20000
AFIX   0
C00O  1    0.476265    0.573187    0.164971    11.00000    0.03950    0.03619 =
         0.04124    0.00506    0.01580    0.00389
C00P  1    0.093564    0.294223    0.374725    11.00000    0.03878    0.04038 =
         0.04628    0.00222    0.01407   -0.00444
AFIX  43
H00P  2    0.086068    0.286076    0.322633    11.00000   -1.20000
AFIX   0
C00Q  1    0.126004    0.380724    0.410659    11.00000    0.03638    0.03818 =
         0.04204    0.00484    0.01087   -0.00262
C00R  1    0.085749    0.437624    0.148424    11.00000    0.03993    0.03517 =
         0.03533    0.00113    0.01044    0.00092
AFIX  43
H00R  2    0.032984    0.406747    0.113852    11.00000   -1.20000
AFIX   0
C00S  1    0.516036    0.395592    0.123355    11.00000    0.04863    0.04779 =
         0.03609    0.00645    0.01204    0.01481
AFIX  43
H00S  2    0.559178    0.451434    0.132485    11.00000   -1.20000
AFIX   0
C00T  1    0.464768    0.439071    0.355747    11.00000    0.04617    0.03674 =
         0.03512    0.00785    0.00585    0.00598
C00U  1    0.150873    0.137248    0.199072    11.00000    0.03931    0.03606 =
         0.04619    0.00514    0.00445    0.00616
C00V  1    0.218950    0.610953    0.002676    11.00000    0.05479    0.06513 =
         0.05302    0.01680    0.02060    0.02335
AFIX  43
H00V  2    0.210673    0.669487   -0.002971    11.00000   -1.20000
AFIX   0
C00W  1    0.178047    0.236291    0.216213    11.00000    0.03821    0.03574 =
         0.03469    0.00102    0.00989   -0.00076
C00X  1    0.100887    0.597672    0.463660    11.00000    0.04785    0.04012 =
         0.03798    0.00406    0.01286    0.00016
AFIX  43
H00X  2    0.035269    0.576882    0.442460    11.00000   -1.20000
AFIX   0
C00Y  1    0.124333    0.292264    0.179606    11.00000    0.03951    0.03801 =
         0.03601   -0.00101    0.00531    0.00030
C00Z  1   -0.051424    0.410333    0.290260    11.00000    0.04467    0.04873 =
         0.04396   -0.00238    0.00725    0.00186
AFIX  43
H00Z  2   -0.039890    0.353675    0.299917    11.00000   -1.20000
AFIX   0
C010  1    0.516100    0.393041    0.309333    11.00000    0.04672    0.04146 =
         0.03447    0.00360    0.00364    0.00460
AFIX  43
H010  2    0.481579    0.344690    0.276223    11.00000   -1.20000
AFIX   0
C011  1   -0.088975    0.578386    0.261553    11.00000    0.04760    0.06283 =
         0.03897    0.00397    0.00818    0.01545
AFIX  43
H011  2   -0.101849    0.634772    0.252508    11.00000   -1.20000
AFIX   0
C012  1    0.260601    0.270061    0.272612    11.00000    0.04655    0.04098 =
         0.03191    0.00340    0.00574    0.00801
AFIX  43
H012  2    0.294147    0.228955    0.294445    11.00000   -1.20000
AFIX   0
C013  1    0.293261    0.657438    0.529624    11.00000    0.05187    0.04035 =
         0.03920   -0.00048    0.00577   -0.00657
AFIX  43
H013  2    0.358431    0.676389    0.552413    11.00000   -1.20000
AFIX   0
C014  1    0.355531    0.417584    0.350555    11.00000    0.05207    0.03563 =
         0.02977    0.01557    0.00535    0.00109
AFIX  13
H014  2    0.331750    0.417360    0.399616    11.00000   -1.20000
AFIX   0
C015  1    0.216354    0.814916    0.385646    11.00000    0.05100    0.04331 =
         0.05880    0.00414    0.01883    0.00506
AFIX  43
H015  2    0.186393    0.756259    0.366954    11.00000   -1.20000
AFIX   0
C016  1    0.139870    0.389515    0.488631    11.00000    0.03964    0.04167 =
         0.04284    0.00474    0.00769   -0.00114
AFIX  43
H016  2    0.162482    0.446485    0.513797    11.00000   -1.20000
AFIX   0
C017  1    0.218381    0.686570    0.561149    11.00000    0.06048    0.04768 =
         0.04026   -0.00639    0.01011    0.00143
AFIX  43
H017  2    0.232950    0.726003    0.604391    11.00000   -1.20000
AFIX   0
C018  1    0.489568    0.236514    0.088325    11.00000    0.06301    0.05289 =
         0.04299    0.00453    0.01759    0.02102
AFIX  43
H018  2    0.514718    0.186405    0.074852    11.00000   -1.20000
AFIX   0
C019  1    0.030382    0.249423    0.128202    11.00000    0.04943    0.03283 =
         0.05255   -0.00679   -0.00421    0.00396
C01A  1    0.353458    0.303113    0.117014    11.00000    0.04748    0.03937 =
         0.03752    0.00294    0.01214    0.00689
AFIX  43
H01A  2    0.286661    0.296621    0.122176    11.00000   -1.20000
AFIX   0
C01B  1    0.272612    0.600010    0.464110    11.00000    0.04465    0.03490 =
         0.03691    0.00519    0.00846   -0.00312
AFIX  43
H01B  2    0.324073    0.582124    0.442643    11.00000   -1.20000
AFIX   0
C01C  1    0.120938    0.315933    0.529472    11.00000    0.04269    0.04963 =
         0.04438    0.00928    0.00933   -0.00081
AFIX  43
H01C  2    0.130858    0.323774    0.581606    11.00000   -1.20000
AFIX   0
C01D  1    0.246901    0.438633    0.018402    11.00000    0.05003    0.05154 =
         0.03894    0.00497    0.01247    0.01346
AFIX  43
H01D  2    0.256123    0.380120    0.022543    11.00000   -1.20000
AFIX   0
C01E  1    0.493125    0.790819    0.370706    11.00000    0.04393    0.04016 =
         0.06897   -0.01259    0.00837   -0.00385
C01F  1    0.540639    0.597066    0.231652    11.00000    0.04172    0.03645 =
         0.04337    0.00374    0.01537    0.00493
AFIX  43
H01F  2    0.520932    0.576093    0.276025    11.00000   -1.20000
AFIX   0
C01G  1    0.072163    0.219559    0.416090    11.00000    0.04478    0.04223 =
         0.05697   -0.00024    0.01839    0.00296
AFIX  43
H01G  2    0.047731    0.162556    0.391382    11.00000   -1.20000
AFIX   0
C01H  1    0.621124    0.534417    0.408771    11.00000    0.04196    0.04623 =
         0.04082    0.00178   -0.00161   -0.00104
AFIX  43
H01H  2    0.656925    0.581406    0.442700    11.00000   -1.20000
AFIX   0
C01I  1    0.087211    0.230257    0.493509    11.00000    0.04432    0.04736 =
         0.05562    0.01045    0.01623    0.00176
AFIX  43
H01I  2    0.074855    0.180544    0.521185    11.00000   -1.20000
AFIX   0
C01J  1    0.633983    0.651792    0.233038    11.00000    0.04072    0.03863 =
         0.05772    0.00102    0.01411    0.00478
AFIX  43
H01J  2    0.676607    0.666168    0.277892    11.00000   -1.20000
AFIX   0
C01K  1    0.663527    0.685047    0.167079    11.00000    0.04519    0.04464 =
         0.06777    0.01059    0.02030    0.00477
AFIX  43
H01K  2    0.725809    0.721712    0.167769    11.00000   -1.20000
AFIX   0
C01L  1    0.309845    0.851756    0.369957    11.00000    0.04733    0.03854 =
         0.07698   -0.00589    0.01822    0.00054
C01M  1    0.551080    0.320262    0.101876    11.00000    0.05397    0.05550 =
         0.03839    0.00439    0.01561    0.01475
AFIX  43
H01M  2    0.617761    0.326343    0.096463    11.00000   -1.20000
AFIX   0
C01N  1    0.506996    0.606258    0.098537    11.00000    0.04945    0.04829 =
         0.04994    0.01285    0.01797    0.01251
AFIX  43
H01N  2    0.465668    0.590264    0.053203    11.00000   -1.20000
AFIX   0
C01O  1    0.025240    0.254359    0.051246    11.00000    0.06730    0.04304 =
         0.05682   -0.00815   -0.01050    0.01035
AFIX  43
H01O  2    0.079742    0.284354    0.030929    11.00000   -1.20000
AFIX   0
C01P  1    0.599858    0.663252    0.100825    11.00000    0.05334    0.05096 =
         0.06033    0.01798    0.02876    0.01151
AFIX  43
H01P  2    0.618902    0.686745    0.057111    11.00000   -1.20000
AFIX   0
C01Q  1    0.390082    0.227513    0.094912    11.00000    0.06417    0.04119 =
         0.04451    0.00326    0.01669    0.00708
AFIX  43
H01Q  2    0.347553    0.171447    0.084708    11.00000   -1.20000
AFIX   0
C01R  1    0.617860    0.419208    0.312557    11.00000    0.04150    0.05110 =
         0.04293    0.00617    0.00557    0.00761
AFIX  43
H01R  2    0.651501    0.388333    0.281709    11.00000   -1.20000
AFIX   0
C01S  1   -0.160937    0.500042    0.239651    11.00000    0.04326    0.07426 =
         0.04700    0.00095    0.00505    0.01051
AFIX  43
H01S  2   -0.222364    0.504231    0.214968    11.00000   -1.20000
AFIX   0
C01T  1    0.173264    0.542465   -0.050988    11.00000    0.05309    0.08000 =
         0.04269    0.01555    0.01098    0.02563
AFIX  43
H01T  2    0.132570    0.554160   -0.092438    11.00000   -1.20000
AFIX   0
C01U  1    0.669620    0.491122    0.361513    11.00000    0.04068    0.05593 =
         0.04410    0.00517    0.00340    0.00023
AFIX  43
H01U  2    0.737649    0.509991    0.362202    11.00000   -1.20000
AFIX   0
C01V  1    0.447301    0.809485    0.178413    11.00000    0.06233    0.05341 =
         0.07131    0.01143    0.02055    0.00786
AFIX  43
H01V  2    0.468620    0.756481    0.187697    11.00000   -1.20000
AFIX   0
C01W  1    0.401006    0.849418    0.230757    11.00000    0.05058    0.04444 =
         0.07688    0.01743    0.02070    0.00382
C01X  1    0.139192    0.080266    0.256337    11.00000    0.05387    0.03672 =
         0.05181   -0.00041    0.00500    0.00116
AFIX  43
H01X  2    0.152568    0.104579    0.306000    11.00000   -1.20000
AFIX   0
C01Y  1    0.136327    0.097976    0.125652    11.00000    0.05664    0.04437 =
         0.04748   -0.00291   -0.00018    0.01193
AFIX  43
H01Y  2    0.145995    0.134502    0.086520    11.00000   -1.20000
AFIX   0
C01Z  1    0.121939    0.656973    0.528270    11.00000    0.05654    0.04311 =
         0.03987   -0.00292    0.01259    0.00163
AFIX  43
H01Z  2    0.070885    0.676471    0.549085    11.00000   -1.20000
AFIX   0
C020  1    0.090774   -0.047613    0.167079    11.00000    0.07786    0.03890 =
         0.07574   -0.00715   -0.01043    0.01055
AFIX  43
H020  2    0.067075   -0.109190    0.155827    11.00000   -1.20000
AFIX   0
C021  1    0.107743   -0.012766    0.240555    11.00000    0.06771    0.04058 =
         0.06681    0.00577    0.00246    0.00702
AFIX  43
H021  2    0.098499   -0.050309    0.279069    11.00000   -1.20000
AFIX   0
C022  1    0.461947    0.847937    0.112577    11.00000    0.07304    0.06443 =
         0.08787    0.03120    0.02799    0.01023
AFIX  43
H022  2    0.494033    0.821323    0.077692    11.00000   -1.20000
AFIX   0
C023  1   -0.051348    0.206199    0.157307    11.00000    0.04579    0.04572 =
         0.07577   -0.01316    0.00313   -0.00001
AFIX  43
H023  2   -0.049523    0.203092    0.208818    11.00000   -1.20000
AFIX   0
C024  1    0.166716    0.864313    0.428888    11.00000    0.06013    0.06229 =
         0.07855    0.00612    0.02892    0.01554
AFIX  43
H024  2    0.104184    0.838789    0.440193    11.00000   -1.20000
AFIX   0
C025  1   -0.142439    0.417377    0.253941    11.00000    0.04544    0.06468 =
         0.05014   -0.00404    0.00422   -0.00433
AFIX  43
H025  2   -0.191187    0.365823    0.239194    11.00000   -1.20000
AFIX   0
C026  1    0.585066    0.817127    0.347838    11.00000    0.04800    0.06331 =
         0.08204   -0.02406    0.01159   -0.00317
AFIX  43
H026  2    0.591117    0.836422    0.300313    11.00000   -1.20000
AFIX   0
C027  1    0.486695    0.763966    0.442991    11.00000    0.05727    0.05281 =
         0.07664   -0.00597   -0.00368   -0.01048
AFIX  43
H027  2    0.424600    0.748665    0.458688    11.00000   -1.20000
AFIX   0
C028  1    0.187925    0.457497   -0.043109    11.00000    0.05721    0.07635 =
         0.04071    0.00246    0.00573    0.01672
AFIX  43
H028  2    0.157671    0.411440   -0.079809    11.00000   -1.20000
AFIX   0
C029  1    0.107948    0.006230    0.109980    11.00000    0.07786    0.04456 =
         0.05848   -0.00807   -0.00871    0.01512
AFIX  43
H029  2    0.100462   -0.019107    0.060808    11.00000   -1.20000
AFIX   0
C02B  1    0.210834    0.951808    0.455099    11.00000    0.09086    0.06379 =
         0.11070   -0.01460    0.04241    0.02014
AFIX  43
H02B  2    0.177832    0.985551    0.484133    11.00000   -1.20000
AFIX   0
C02C  1    0.429839    0.924513    0.098225    11.00000    0.08744    0.08066 =
         0.10419    0.04582    0.03374    0.01658
AFIX  43
H02C  2    0.440481    0.950103    0.053568    11.00000   -1.20000
AFIX   0
C02D  1   -0.061338    0.214483    0.004572    11.00000    0.08087    0.05459 =
         0.06885   -0.01689   -0.02187    0.01580
AFIX  43
H02D  2   -0.064375    0.217643   -0.047002    11.00000   -1.20000
AFIX   0
C02E  1    0.569527    0.759427    0.491821    11.00000    0.07280    0.05712 =
         0.08328   -0.01139   -0.00869   -0.00370
AFIX  43
H02E  2    0.563412    0.740145    0.539343    11.00000   -1.20000
AFIX   0
C02F  1    0.660746    0.783777    0.469107    11.00000    0.06427    0.06808 =
         0.09478   -0.02856   -0.00876    0.01638
AFIX  43
H02F  2    0.716994    0.779968    0.501307    11.00000   -1.20000
AFIX   0
C02G  1    0.366977    0.927042    0.215917    11.00000    0.07580    0.05510 =
         0.10896    0.03130    0.04254    0.01285
AFIX  43
H02G  2    0.334512    0.953705    0.250504    11.00000   -1.20000
AFIX   0
C02H  1    0.670840    0.813894    0.399280    11.00000    0.05023    0.08066 =
         0.09745   -0.03384    0.00866    0.01079
AFIX  43
H02H  2    0.733696    0.832200    0.385537    11.00000   -1.20000
AFIX   0
C02J  1   -0.137490    0.166834    0.108670    11.00000    0.05431    0.04891 =
         0.10566   -0.01828   -0.00705    0.00020
AFIX  43
H02J  2   -0.193037    0.137286    0.128031    11.00000   -1.20000
AFIX   0
C02K  1   -0.140545    0.171488    0.033239    11.00000    0.06607    0.05013 =
         0.09652   -0.02112   -0.02772    0.01312
AFIX  43
H02K  2   -0.197953    0.144664    0.001408    11.00000   -1.20000
AFIX   0
C02L  1    0.301060    0.988510    0.438954    11.00000    0.09877    0.05443 =
         0.13303   -0.03103    0.04361    0.00087
AFIX  43
H02L  2    0.329023    1.048018    0.456353    11.00000   -1.20000
AFIX   0
C02M  1    0.353770    0.940540    0.397216    11.00000    0.07560    0.04946 =
         0.12333   -0.02731    0.03536   -0.00530
AFIX  43
H02M  2    0.416913    0.966651    0.387486    11.00000   -1.20000
AFIX   0
C02N  1    0.381929    0.964769    0.148557    11.00000    0.09246    0.07274 =
         0.12424    0.04465    0.03858    0.02441
AFIX  43
H02N  2    0.359537    1.016904    0.137857    11.00000   -1.20000
AFIX   0

C02O  1    0.724371    0.933143    0.137682    11.00000    0.10711    0.09464 =
         0.14372    0.01574   -0.00940    0.00857
AFIX  23
H02A  2    0.721365    0.978396    0.177197    11.00000   -1.20000
H02I  2    0.683472    0.876624    0.147424    11.00000   -1.20000
AFIX   0
C02P  1    0.831617    0.922338    0.137692    11.00000    0.11257    0.08614 =
         0.14259    0.00993   -0.00534    0.01600
AFIX  23
H02O  2    0.857826    0.910699    0.187628    11.00000   -1.20000
H02P  2    0.871319    0.978246    0.125511    11.00000   -1.20000
AFIX   0

BR1   3    0.063224    1.017685    0.598238    10.50000    0.22078    0.13597 =
         0.30324    0.06471    0.15790    0.05080
BR2   3    0.897328    0.819026    0.305706    10.50000    0.19353    0.19787 =
         0.17670    0.06213    0.00852   -0.04309
HKLF 4


REM  lzz-2019-0610-1_a.res in P-1
REM wR2 = 0.1629, GooF = S = 1.064, Restrained GooF = 1.056 for all data
REM R1 = 0.0547 for 10501 Fo > 4sig(Fo) and 0.0654 for all 12300 data
REM 856 parameters refined using 600 restraints

END

WGHT      0.1076      6.3589

REM Highest difference peak  1.845,  deepest hole -1.724,  1-sigma level  0.133
Q1    1   0.2264  0.5181  0.2369  11.00000  0.05    1.85
Q2    1   0.2989  0.4394  0.2888  11.00000  0.05    1.71
Q3    1   0.7750  0.8882  0.0713  11.00000  0.05    1.27
Q4    1   0.7372  0.9333  0.2169  11.00000  0.05    1.18
Q5    1   0.3594  0.4836  0.3205  11.00000  0.05    0.77
Q6    1   0.9128  0.7672  0.1397  11.00000  0.05    0.77
Q7    1   0.3157  0.3026  0.2782  11.00000  0.05    0.74
Q8    1   0.1999  0.7045  0.2168  11.00000  0.05    0.72
Q9    1   0.2619  0.4868  0.3396  11.00000  0.05    0.67
Q10   1   0.1642  0.4717  0.2195  11.00000  0.05    0.67
Q11   1   0.3590  0.3964  0.2794  11.00000  0.05    0.67
Q12   1   0.2041  0.4841  0.3179  11.00000  0.05    0.64
Q13   1   0.1269  0.9782  0.6599  11.00000  0.05    0.63
Q14   1   0.1727  0.4599  0.2002  11.00000  0.05    0.60
Q15   1   0.9159  0.7960  0.1954  11.00000  0.05    0.58
Q16   1   0.7960  0.5575  0.3649  11.00000  0.05    0.58
Q17   1   0.3436  0.9774  0.4795  11.00000  0.05    0.57
Q18   1   0.2947  0.4643  0.1963  11.00000  0.05    0.56
Q19   1   0.8973  0.8290  0.2320  11.00000  0.05    0.53
Q20   1   0.8609  0.9274  0.0716  11.00000  0.05    0.51
Q21   1   0.1104  0.7869  0.1548  11.00000  0.05    0.50
Q22   1   0.3801  0.9323  0.4387  11.00000  0.05    0.47
Q23   1   0.1878  0.7412  0.1387  11.00000  0.05    0.44
Q24   1   0.3828  0.4651  0.1723  11.00000  0.05    0.44
Q25   1   0.1432  0.7574  0.2635  11.00000  0.05    0.42
Q26   1   0.3436  0.4976  0.2361  11.00000  0.05    0.42
Q27   1   0.6010  0.9772  0.1361  11.00000  0.05    0.42
Q28   1   0.0700  0.7367  0.1426  11.00000  0.05    0.42
Q29   1   0.2358  0.6603  0.1896  11.00000  0.05    0.41
Q30   1   0.1951  0.7581  0.2679  11.00000  0.05    0.41
Q31   1   0.2295  0.5166  0.1643  11.00000  0.05    0.40
Q32   1   0.4258  0.7784  0.3399  11.00000  0.05    0.39
Q33   1   0.6599  0.8490  0.3655  11.00000  0.05    0.39
Q34   1   0.8138  0.5138  0.3168  11.00000  0.05    0.38
Q35   1   0.8158  0.8945  0.3001  11.00000  0.05    0.38
Q36   1   0.2533  0.3665  0.3365  11.00000  0.05    0.38
Q37   1   0.0588  0.2281  0.4557  11.00000  0.05    0.36
Q38   1   0.0584  1.0211  0.5051  11.00000  0.05    0.36
Q39   1   0.1561  0.9367  0.5363  11.00000  0.05    0.35
Q40   1   0.2583  0.7760  0.2613  11.00000  0.05    0.35
Q41   1   0.2330  0.9327  0.4983  11.00000  0.05    0.35
Q42   1   0.3646  0.8183  0.2788  11.00000  0.05    0.35
Q43   1   0.8506  0.9651  0.2087  11.00000  0.05    0.35
Q44   1   0.2462  0.5718  0.1422  11.00000  0.05    0.35
Q45   1   0.6788  0.9742  0.1824  11.00000  0.05    0.34
Q46   1   0.4123  1.0091  0.3563  11.00000  0.05    0.34
Q47   1  -0.0299  1.0141  0.5883  11.00000  0.05    0.34
Q48   1  -0.1771  0.1943  0.0787  11.00000  0.05    0.34
Q49   1   0.4045  0.4321  0.1482  11.00000  0.05    0.33
Q50   1   0.2732  0.5853  0.1945  11.00000  0.05    0.33
Q51   1   0.0823 -0.0505  0.1980  11.00000  0.05    0.33
Q52   1   0.4978  0.8384  0.1221  11.00000  0.05    0.32
Q53   1   0.1499 -0.0447  0.1654  11.00000  0.05    0.32
Q54   1   0.0792  0.2548  0.1616  11.00000  0.05    0.32
Q55   1   0.1549 -0.0531  0.2713  11.00000  0.05    0.32
Q56   1   0.6151  0.7588  0.4825  11.00000  0.05    0.32
Q57   1   0.5284  0.5196  0.4864  11.00000  0.05    0.32
Q58   1   0.3559  0.1991  0.3399  11.00000  0.05    0.32
Q59   1   0.1351  0.1346  0.2176  11.00000  0.05    0.32
Q60   1   0.1585  1.0179  0.5169  11.00000  0.05    0.32
Q61   1   0.1057  0.5064  0.3187  11.00000  0.05    0.32
Q62   1   0.1232  0.4220  0.1584  11.00000  0.05    0.31
Q63   1   0.2973  0.2017  0.3027  11.00000  0.05    0.31
Q64   1   0.8173  0.9804  0.0978  11.00000  0.05    0.31
Q65   1   0.1331  0.5602  0.1439  11.00000  0.05    0.31
Q66   1   0.0000  1.0000  0.5000  10.50000  0.05    0.31
Q67   1   0.6630  0.4956  0.4260  11.00000  0.05    0.30
Q68   1   0.2836  0.3634  0.2794  11.00000  0.05    0.30
Q69   1   0.0975 -0.1352  0.1679  11.00000  0.05    0.30
Q70   1   0.6354  1.0110  0.0015  11.00000  0.05    0.30
Q71   1   0.0985  0.1372  0.0775  11.00000  0.05    0.30
Q72   1   0.3973  0.9426  0.2510  11.00000  0.05    0.30
Q73   1   0.6563  0.6634  0.1933  11.00000  0.05    0.30
Q74   1   0.8968  0.8090  0.0197  11.00000  0.05    0.30
Q75   1   0.3778  0.3753  0.4495  11.00000  0.05    0.29
Q76   1   0.1045  0.2039  0.0571  11.00000  0.05    0.29
Q77   1   0.6306  1.0062  0.1050  11.00000  0.05    0.29
Q78   1   0.1943  0.6000  0.4317  11.00000  0.05    0.29
Q79   1   0.0938  0.9991  0.4481  11.00000  0.05    0.29
Q80   1   0.4195  0.9821  0.2019  11.00000  0.05    0.29
Q81   1  -0.0174  0.9679  0.5995  11.00000  0.05    0.29
Q82   1   0.4178  0.4243  0.3532  11.00000  0.05    0.29
Q83   1   0.6193  0.7146  0.1472  11.00000  0.05    0.29
Q84   1   0.8811  0.7602  0.0672  11.00000  0.05    0.28
Q85   1   0.1003  1.1048  0.5809  11.00000  0.05    0.28
Q86   1  -0.0290  0.5746  0.3055  11.00000  0.05    0.28
Q87   1   0.5386  0.4945  0.4241  11.00000  0.05    0.28
Q88   1  -0.0565  0.5824  0.2775  11.00000  0.05    0.28
Q89   1   0.2788  0.1467  0.2765  11.00000  0.05    0.28
Q90   1   0.1554  0.4119  0.4953  11.00000  0.05    0.28
;
_shelx_res_checksum              66745
_shelx_hkl_file                  
;
 -17   0   1    6.65    2.01
 -17   0   2   27.62    3.21
 -17   0   3    9.06    2.32
 -17   1   0   23.81    2.94
 -17   1   1    7.35    2.35
 -17   1   2   41.58    4.25
 -17   1   3    2.82    2.23
 -17   1   5    2.90    2.11
 -17   2   0   29.81    3.44
 -17   2   1    0.41    2.28
 -17   2   2   39.14    4.22
 -17   2   3   10.22    2.78
 -17   2   5   -0.66    2.20
 -17   2   6   21.05    2.84
 -17   3  -1   12.12    2.38
 -17   3   0   32.66    3.77
 -17   3   1   -1.01    2.39
 -17   3   2   12.86    2.94
 -17   3   5   10.97    2.66
 -17   3   6   15.41    2.65
 -17   4  -1    7.28    2.22
 -17   4   0   30.55    3.73
 -17   4   1   -0.15    2.32
 -17   4   2   13.85    3.02
 -17   4   5    0.41    2.26
 -17   4   6    0.23    2.09
 -17   5  -1    1.44    1.94
 -17   5   0   26.62    3.42
 -17   5   1    2.03    2.51
 -17   5   2   63.64    5.79
 -17   5   4    9.33    2.73
 -17   5   5    3.84    2.26
 -17   6   0   17.53    2.87
 -17   6   1   16.13    2.87
 -17   6   2   49.73    4.88
 -17   6   4   12.14    2.67
 -17   6   5    2.68    2.17
 -17   7   0    3.83    1.99
 -17   7   1   -1.13    2.10
 -17   7   2   22.37    3.09
 -17   7   4    8.47    2.30
 -17   8   2    3.34    1.97
 -16  -4   3   13.52    2.26
 -16  -3   0   17.25    2.58
 -16  -3   1   36.84    3.76
 -16  -3   2   30.31    3.59
 -16  -3   3   16.37    2.83
 -16  -3   5    3.74    2.20
 -16  -3   6   -0.11    1.99
 -16  -2  -1   11.74    2.44
 -16  -2   0   16.73    2.88
 -16  -2   1   34.76    4.08
 -16  -2   2   22.84    3.51
 -16  -2   3   37.58    4.32
 -16  -2   5   16.99    3.21
 -16  -2   6   14.51    2.89
 -16  -2   7   17.17    2.75
 -16  -1  -2    4.36    2.17
 -16  -1  -1   22.41    3.32
 -16  -1   0    3.82    2.72
 -16  -1   1   12.99    3.27
 -16  -1   2   42.66    5.37
 -16  -1   2   51.55    5.19
 -16  -1   3   38.14    4.57
 -16  -1   3   30.60    4.79
 -16  -1   5   31.22    4.13
 -16  -1   6   48.40    4.98
 -16  -1   7    9.29    2.63
 -16  -1   8    9.46    2.31
 -16   0  -2    2.23    2.38
 -16   0  -1   28.37    4.70
 -16   0  -1   30.32    4.38
 -16   0  -1   27.88    3.89
 -16   0   0    1.51    3.73
 -16   0   0    1.87    2.76
 -16   0   1   19.08    4.54
 -16   0   1   16.67    3.76
 -16   0   1   24.59    4.30
 -16   0   2   17.74    3.65
 -16   0   2   16.76    4.02
 -16   0   3   26.60    4.08
 -16   0   3   16.53    4.18
 -16   0   4   43.26    5.53
 -16   0   5   11.34    3.32
 -16   0   6   38.25    4.53
 -16   0   7   -0.48    2.50
 -16   0   8    7.21    2.41
 -16   1  -3   16.17    2.84
 -16   1  -2    1.74    2.56
 -16   1  -2   -3.13    3.63
 -16   1  -1   32.91    4.39
 -16   1  -1   28.06    4.97
 -16   1   0    4.69    3.11
 -16   1   0    4.85    3.93
 -16   1   0    1.98    3.35
 -16   1   1   64.90    7.21
 -16   1   1   52.07    6.71
 -16   1   1   74.58    6.59
 -16   1   2   -3.82    3.22
 -16   1   2    4.45    3.68
 -16   1   2    3.34    4.13
 -16   1   3   26.53    4.71
 -16   1   3   22.89    4.24
 -16   1   4    8.33    3.74
 -16   1   5   39.72    5.36
 -16   1   5   45.36    5.18
 -16   1   6    8.29    3.12
 -16   1   7   13.40    3.26
 -16   1   8    5.24    2.48
 -16   2  -3    9.11    2.84
 -16   2  -3   17.74    4.00
 -16   2  -2   -0.25    3.80
 -16   2  -2    5.68    2.85
 -16   2  -2    1.06    3.25
 -16   2  -1   10.22    3.76
 -16   2  -1   15.21    3.54
 -16   2  -1   14.44    4.34
 -16   2   0    0.43    3.08
 -16   2   0   -1.94    4.01
 -16   2   0   -0.59    3.53
 -16   2   1   63.40    6.82
 -16   2   1   53.17    6.02
 -16   2   1   52.49    6.46
 -16   2   2    3.35    3.65
 -16   2   2    1.12    4.12
 -16   2   2    2.83    3.33
 -16   2   3   71.79    7.52
 -16   2   4    7.25    3.86
 -16   2   5   71.58    7.53
 -16   2   5   81.35    7.31
 -16   2   6   18.14    3.79
 -16   2   7   19.49    3.47
 -16   2   8    4.18    2.67
 -16   3  -3   16.04    3.71
 -16   3  -3   10.21    2.97
 -16   3  -3   11.68    3.99
 -16   3  -2   11.93    3.32
 -16   3  -2   15.70    3.89
 -16   3  -2    8.69    4.06
 -16   3  -1   18.04    4.39
 -16   3  -1   19.53    3.83
 -16   3  -1   26.32    4.81
 -16   3   0    0.55    4.05
 -16   3   0    4.69    3.33
 -16   3   0   -2.41    3.64
 -16   3   1   36.69    5.92
 -16   3   1   35.42    5.48
 -16   3   1   48.19    5.41
 -16   3   2    5.79    3.44
 -16   3   2    7.96    4.46
 -16   3   2    5.17    3.87
 -16   3   3   42.10    5.53
 -16   3   3   29.67    4.43
 -16   3   4   25.43    4.75
 -16   3   4   27.78    4.62
 -16   3   5   52.44    5.76
 -16   3   5   44.25    5.66
 -16   3   5   52.08    5.95
 -16   3   6    7.91    3.68
 -16   3   6    7.78    3.40
 -16   3   7   21.25    4.14
 -16   3   7   11.50    3.32
 -16   3   8    6.36    2.62
 -16   4  -4    5.31    2.26
 -16   4  -3   24.97    4.16
 -16   4  -3   18.34    3.48
 -16   4  -3   28.41    4.54
 -16   4  -2   20.70    4.26
 -16   4  -2   23.48    4.59
 -16   4  -2   17.38    3.63
 -16   4  -1    7.81    4.23
 -16   4  -1    7.23    3.70
 -16   4  -1    2.93    3.25
 -16   4   0   -0.30    3.80
 -16   4   0    1.32    4.13
 -16   4   0   -0.68    3.18
 -16   4   1   28.01    4.60
 -16   4   1   30.84    5.31
 -16   4   1   26.82    4.99
 -16   4   2   -7.92    4.18
 -16   4   2    3.79    3.46
 -16   4   2   -3.08    4.16
 -16   4   2    2.92    3.43
 -16   4   3   22.98    4.36
 -16   4   3   20.04    4.42
 -16   4   4    7.93    3.84
 -16   4   4   11.19    4.09
 -16   4   5   47.24    5.59
 -16   4   5   44.54    5.79
 -16   4   6    0.42    3.13
 -16   4   6   -0.23    3.55
 -16   4   7   40.16    5.25
 -16   4   7   36.40    4.58
 -16   4   8    4.85    3.35
 -16   4   8    1.48    2.46
 -16   5  -4   -0.98    2.15
 -16   5  -3   10.23    2.93
 -16   5  -3    9.80    3.43
 -16   5  -2   14.73    3.58
 -16   5  -2   24.77    4.57
 -16   5  -2   21.13    4.18
 -16   5  -1   22.58    4.08
 -16   5  -1   18.62    4.27
 -16   5  -1   24.35    4.60
 -16   5   0   22.03    4.74
 -16   5   0   20.33    4.54
 -16   5   0   27.37    4.25
 -16   5   1   33.11    5.07
 -16   5   1   32.74    5.22
 -16   5   1   35.28    4.92
 -16   5   1   30.73    4.78
 -16   5   2    8.46    3.82
 -16   5   2    5.99    3.71
 -16   5   2    4.33    3.57
 -16   5   3  116.67    9.52
 -16   5   3   97.22    9.33
 -16   5   4    0.23    3.33
 -16   5   4   -3.06    3.93
 -16   5   5   45.74    5.74
 -16   5   5   47.16    5.51
 -16   5   6   -1.87    3.80
 -16   5   6    0.20    2.94
 -16   5   7   24.30    4.26
 -16   5   7   20.66    3.65
 -16   5   8    3.61    2.50
 -16   6  -3    1.47    2.51
 -16   6  -2   11.40    3.19
 -16   6  -2   10.96    3.57
 -16   6  -1   14.37    3.83
 -16   6  -1   10.87    3.44
 -16   6   0    6.52    3.30
 -16   6   0    4.12    3.35
 -16   6   1   28.53    4.39
 -16   6   1   30.57    4.64
 -16   6   1   21.65    4.49
 -16   6   2    6.29    3.41
 -16   6   2    8.10    3.88
 -16   6   3  139.51   11.44
 -16   6   4   -1.43    3.75
 -16   6   4   -0.23    3.16
 -16   6   5   47.15    5.74
 -16   6   5   48.85    5.54
 -16   6   6    5.56    3.50
 -16   6   6    4.63    3.16
 -16   6   7    8.87    2.94
 -16   6   7   11.46    3.74
 -16   6   8    0.25    1.56
 -16   7  -3    1.77    2.38
 -16   7  -2    3.52    2.66
 -16   7  -1   -2.47    2.95
 -16   7   0    1.24    2.97
 -16   7   1   17.93    3.83
 -16   7   1   13.81    3.88
 -16   7   2    3.52    3.21
 -16   7   2   -1.12    3.53
 -16   7   3   33.73    4.96
 -16   7   4    3.59    3.20
 -16   7   4    3.25    3.48
 -16   7   5   20.82    4.19
 -16   7   5   19.36    3.85
 -16   7   6    4.23    2.85
 -16   7   7   28.30    3.71
 -16   8  -3   -0.83    2.07
 -16   8  -2   14.96    3.04
 -16   8  -1    3.30    2.79
 -16   8   0   45.66    5.09
 -16   8   1    1.19    3.16
 -16   8   2   23.12    4.04
 -16   8   2   26.42    4.39
 -16   8   3    8.99    3.56
 -16   8   4   26.18    4.48
 -16   8   4   22.65    3.89
 -16   8   5   13.26    3.34
 -16   8   6   -1.23    2.47
 -16   8   7   24.84    3.24
 -16   9  -2   14.27    2.72
 -16   9  -1    5.93    2.59
 -16   9   0   60.69    5.77
 -16   9   1   19.96    3.68
 -16   9   2   14.73    3.36
 -16   9   4   23.33    3.67
 -16   9   5   19.75    3.31
 -16   9   6    1.10    2.16
 -16  10  -1   -1.23    2.07
 -16  10   0    7.39    2.52
 -16  10   1   18.81    3.17
 -16  10   4   14.38    2.87
 -15  -6   1   33.12    3.29
 -15  -6   2   -1.46    1.96
 -15  -6   3   43.52    4.16
 -15  -6   5   14.88    2.44
 -15  -5  -1    5.52    1.99
 -15  -5   0    1.16    2.14
 -15  -5   1   60.86    5.47
 -15  -5   2    5.43    2.49
 -15  -5   3  130.44   10.02
 -15  -5   5   90.91    7.45
 -15  -5   6    1.91    2.25
 -15  -5   7   29.12    3.31
 -15  -4  -2   20.39    2.88
 -15  -4  -1    4.68    2.54
 -15  -4   0    9.23    2.87
 -15  -4   1   70.45    6.44
 -15  -4   2   -2.69    2.89
 -15  -4   3  105.95    8.79
 -15  -4   5   68.02    6.31
 -15  -4   6    1.20    2.66
 -15  -4   7   21.80    3.33
 -15  -4   8    2.55    2.16
 -15  -3  -3    4.98    2.24
 -15  -3  -2   30.88    3.93
 -15  -3  -1    1.63    2.86
 -15  -3  -1    3.32    3.25
 -15  -3   0   21.40    4.18
 -15  -3   0   21.15    3.74
 -15  -3   1   31.53    4.94
 -15  -3   1   37.70    4.72
 -15  -3   2   49.01    5.44
 -15  -3   2   44.04    5.71
 -15  -3   3   20.63    3.92
 -15  -3   5   55.16    5.81
 -15  -3   6   -0.40    3.01
 -15  -3   7   40.50    4.71
 -15  -3   8   12.08    2.87
 -15  -3   9    0.45    1.10
 -15  -2  -3    3.60    2.57
 -15  -2  -3    0.71    3.55
 -15  -2  -2   26.16    4.58
 -15  -2  -2   32.34    5.11
 -15  -2  -2   33.22    4.38
 -15  -2  -1    0.84    3.04
 -15  -2  -1   -1.14    4.03
 -15  -2  -1    4.57    3.57
 -15  -2   0   38.58    5.56
 -15  -2   0   41.39    5.15
 -15  -2   1   10.29    4.04
 -15  -2   1    7.32    3.60
 -15  -2   2   52.63    5.97
 -15  -2   3   85.43    7.93
 -15  -2   4   50.86    6.46
 -15  -2   5   97.34    8.67
 -15  -2   6    8.21    3.45
 -15  -2   7   54.13    5.71
 -15  -2   8    4.75    2.33
 -15  -2   8    5.90    2.91
 -15  -2   9   53.83    4.49
 -15  -2   9   35.51    4.28
 -15  -2  10    2.35    2.15
 -15  -2  11   31.48    3.42
 -15  -2  12   31.17    3.16
 -15  -1  -4    5.44    3.25
 -15  -1  -4   10.06    3.84
 -15  -1  -4    6.74    2.60
 -15  -1  -3   -2.49    2.92
 -15  -1  -3   -4.12    4.02
 -15  -1  -3    0.27    3.36
 -15  -1  -2   34.68    4.54
 -15  -1  -2   22.26    4.69
 -15  -1  -2   26.63    5.34
 -15  -1  -1   -1.30    3.70
 -15  -1  -1   -0.47    3.34
 -15  -1   0   43.77    5.44
 -15  -1   0   31.86    5.67
 -15  -1   1   24.47    5.80
 -15  -1   1   32.59    4.98
 -15  -1   2   40.72    6.47
 -15  -1   2   62.27    6.36
 -15  -1   2   49.79    7.15
 -15  -1   3  111.62    9.20
 -15  -1   3   87.58    9.48
 -15  -1   4   30.94    5.54
 -15  -1   5  165.92   12.33
 -15  -1   5  131.10   12.51
 -15  -1   6   14.19    3.96
 -15  -1   7   33.97    4.29
 -15  -1   7   37.41    3.37
 -15  -1   8    1.73    2.45
 -15  -1   8    1.99    2.92
 -15  -1   8    3.69    3.39
 -15  -1   9    4.97    2.75
 -15  -1   9   10.15    2.54
 -15  -1  10    0.15    2.37
 -15  -1  11   39.12    4.02
 -15  -1  12    0.68    1.90
 -15   0  -5    1.19    3.17
 -15   0  -5    0.98    3.49
 -15   0  -4   49.34    6.03
 -15   0  -4   39.16    4.67
 -15   0  -4   41.29    5.46
 -15   0  -3    2.80    3.10
 -15   0  -3   -0.31    3.55
 -15   0  -2   24.55    4.53
 -15   0  -2   28.35    5.12
 -15   0  -1    6.89    3.72
 -15   0  -1    0.69    4.74
 -15   0   0   13.23    5.34
 -15   0   0   17.78    4.24
 -15   0   1    0.38    4.18
 -15   0   1    3.66    4.88
 -15   0   1    4.57    3.81
 -15   0   2   13.44    4.23
 -15   0   2   15.86    4.73
 -15   0   2   21.45    5.79
 -15   0   3   49.18    7.09
 -15   0   3   46.86    7.13
 -15   0   3   70.76    6.88
 -15   0   3   57.08    6.40
 -15   0   4   16.07    5.07
 -15   0   4   33.25    5.09
 -15   0   5   50.99    6.39
 -15   0   5   55.03    5.82
 -15   0   6   19.24    4.84
 -15   0   6   18.18    4.39
 -15   0   6   19.35    4.45
 -15   0   7   60.23    6.27
 -15   0   7   51.60    6.34
 -15   0   7   56.75    5.38
 -15   0   8   26.10    4.75
 -15   0   8   28.33    3.58
 -15   0   8   17.80    4.06
 -15   0   9   16.87    3.55
 -15   0   9   23.50    3.49
 -15   0   9   25.99    4.57
 -15   0  10   16.34    2.75
 -15   0  10   19.19    3.93
 -15   0  11   52.17    4.90
 -15   0  12   -3.50    2.20
 -15   0  13   62.57    5.15
 -15   1  -6   51.59    5.93
 -15   1  -5    9.17    3.61
 -15   1  -4   31.08    5.16
 -15   1  -4   34.52    4.52
 -15   1  -3    3.04    3.24
 -15   1  -3   -0.65    4.39
 -15   1  -3    1.34    3.80
 -15   1  -2   32.88    5.97
 -15   1  -2   26.75    4.87
 -15   1  -1   18.93    4.40
 -15   1  -1   10.16    4.65
 -15   1   0   29.76    6.35
 -15   1   0   33.11    5.35
 -15   1   0   36.64    5.91
 -15   1   1    1.36    3.44
 -15   1   1   -1.20    3.74
 -15   1   1   -1.59    4.41
 -15   1   1   -1.51    5.07
 -15   1   2   62.02    7.86
 -15   1   2   55.71    6.55
 -15   1   2   54.67    6.67
 -15   1   2   50.98    7.22
 -15   1   3   10.75    4.45
 -15   1   3   14.70    5.43
 -15   1   3    6.17    2.93
 -15   1   3   12.38    4.86
 -15   1   4   74.11    8.42
 -15   1   4   67.97    7.25
 -15   1   4   76.68    8.65
 -15   1   4   76.53    8.01
 -15   1   5   18.20    4.93
 -15   1   5   11.89    4.33
 -15   1   5   17.79    4.74
 -15   1   5   19.91    4.68
 -15   1   6   24.85    5.31
 -15   1   6   28.87    5.17
 -15   1   6   34.33    5.13
 -15   1   6   32.46    5.48
 -15   1   7   29.34    4.90
 -15   1   7   32.40    4.04
 -15   1   7   37.03    5.42
 -15   1   8    4.20    4.06
 -15   1   8    6.53    3.36
 -15   1   8    5.42    2.61
 -15   1   9   21.39    3.80
 -15   1   9   22.02    4.86
 -15   1   9   32.42    3.78
 -15   1  10   10.00    3.78
 -15   1  10    8.70    2.63
 -15   1  10   -0.13    0.45
 -15   1  11   44.73    4.44
 -15   1  11   39.13    5.27
 -15   1  12   -2.37    2.16
 -15   1  13   58.76    4.96
 -15   2  -6   16.33    3.76
 -15   2  -4   16.96    3.81
 -15   2  -4   23.26    5.09
 -15   2  -3    7.44    4.86
 -15   2  -3    5.06    3.51
 -15   2  -2   20.94    5.28
 -15   2  -2   22.81    4.68
 -15   2  -2   32.78    5.91
 -15   2  -1    0.37    4.76
 -15   2  -1    5.07    4.42
 -15   2  -1   -0.28    3.70
 -15   2   0   72.47    7.62
 -15   2   0   69.40    8.46
 -15   2   0   83.66    9.07
 -15   2   0   86.72    8.20
 -15   2   1    4.20    4.97
 -15   2   1    0.62    3.97
 -15   2   1   -1.82    3.78
 -15   2   1    3.26    4.41
 -15   2   2  124.74   11.12
 -15   2   2   98.43    9.48
 -15   2   2  109.29   10.28
 -15   2   2  112.52   10.74
 -15   2   2  119.16   10.23
 -15   2   3   14.85    4.30
 -15   2   3   20.33    5.02
 -15   2   3   15.31    5.08
 -15   2   3   20.29    5.77
 -15   2   4  100.96   10.65
 -15   2   4  118.12   11.11
 -15   2   4  109.84   10.61
 -15   2   4  125.26   10.45
 -15   2   5   -1.13    4.37
 -15   2   5   12.93    4.22
 -15   2   5   13.22    4.57
 -15   2   5    8.62    4.51
 -15   2   6   18.42    4.76
 -15   2   6   19.91    4.98
 -15   2   6   17.34    4.51
 -15   2   6   13.12    4.82
 -15   2   7    5.73    4.32
 -15   2   7    3.19    4.28
 -15   2   7    7.86    3.76
 -15   2   8    9.36    4.34
 -15   2   8    0.68    2.80
 -15   2   8    8.10    3.67
 -15   2   9    3.27    4.08
 -15   2   9    4.97    3.13
 -15   2   9    0.58    2.33
 -15   2   9    3.03    2.59
 -15   2  10    2.43    2.44
 -15   2  10    0.27    0.42
 -15   2  10    0.76    3.86
 -15   2  11    3.62    2.45
 -15   2  11    6.03    3.58
 -15   2  12   -0.13    2.20
 -15   2  13   34.60    3.54
 -15   3  -6   38.42    5.41
 -15   3  -5    3.40    2.77
 -15   3  -5   13.60    4.56
 -15   3  -4   40.85    5.26
 -15   3  -4   55.59    6.67
 -15   3  -3   12.66    4.94
 -15   3  -3   10.47    3.76
 -15   3  -2    3.73    3.82
 -15   3  -2    8.97    5.07
 -15   3  -1   -2.56    3.92
 -15   3  -1    0.29    3.81
 -15   3  -1   -6.65    5.04
 -15   3   0    8.75    3.21
 -15   3   0   18.39    5.55
 -15   3   0   25.07    5.42
 -15   3   0   21.25    4.84
 -15   3   0   18.54    4.64
 -15   3   1    1.89    4.81
 -15   3   1    3.46    4.02
 -15   3   1    0.26    3.74
 -15   3   1   -1.64    4.29
 -15   3   1    4.08    4.56
 -15   3   2   50.67    6.94
 -15   3   2   47.03    6.23
 -15   3   2   47.58    6.54
 -15   3   2   51.99    6.81
 -15   3   2   56.06    7.56
 -15   3   3   35.24    6.29
 -15   3   3   41.21    6.04
 -15   3   3   42.56    6.57
 -15   3   3   55.82    7.11
 -15   3   4   54.44    7.02
 -15   3   4   61.98    7.80
 -15   3   4   64.16    7.58
 -15   3   4   60.81    7.39
 -15   3   5   29.88    5.75
 -15   3   5   23.16    5.38
 -15   3   5   28.33    5.54
 -15   3   5   32.55    5.32
 -15   3   6   63.61    6.47
 -15   3   6   58.32    5.82
 -15   3   6   58.07    5.98
 -15   3   6   73.11    6.48
 -15   3   7    1.23    4.25
 -15   3   7    1.32    3.62
 -15   3   7   -1.55    3.23
 -15   3   8   62.83    7.63
 -15   3   8   63.55    7.72
 -15   3   8   79.96    6.39
 -15   3   8   60.14    6.86
 -15   3   8   77.48    7.22
 -15   3   9   -1.97    2.63
 -15   3   9   -1.92    3.13
 -15   3   9    2.17    3.66
 -15   3   9    3.12    4.17
 -15   3  10   19.56    4.54
 -15   3  10   19.02    3.23
 -15   3  10   18.46    4.11
 -15   3  11   -0.15    2.32
 -15   3  12   12.82    2.52
 -15   3  13   20.41    2.75
 -15   4  -7   15.87    4.02
 -15   4  -6   72.43    7.58
 -15   4  -5    7.08    4.25
 -15   4  -5    9.92    2.94
 -15   4  -4   12.60    3.73
 -15   4  -4   23.66    5.26
 -15   4  -3    3.62    3.64
 -15   4  -3    8.80    4.71
 -15   4  -2   -2.42    3.75
 -15   4  -2    4.48    3.77
 -15   4  -2    1.76    4.73
 -15   4  -1    8.12    4.25
 -15   4  -1   13.46    4.42
 -15   4  -1   20.22    5.52
 -15   4  -1    6.76    3.30
 -15   4   0   -5.81    4.24
 -15   4   0    2.55    4.91
 -15   4   0    1.96    4.25
 -15   4   0   -1.30    3.74
 -15   4   1   -5.07    4.70
 -15   4   1   -4.47    4.77
 -15   4   1   -2.80    4.64
 -15   4   1    0.63    3.97
 -15   4   1   -4.35    5.23
 -15   4   2   32.03    6.22
 -15   4   2   26.02    5.69
 -15   4   2   34.08    5.68
 -15   4   2   19.95    5.44
 -15   4   2   33.30    5.59
 -15   4   3   62.81    7.78
 -15   4   3   56.39    7.41
 -15   4   3   66.72    7.30
 -15   4   3   49.80    7.18
 -15   4   4   82.33    8.60
 -15   4   4   71.99    8.54
 -15   4   4   74.06    8.23
 -15   4   4   77.15    8.39
 -15   4   5    6.98    4.17
 -15   4   5    7.43    4.78
 -15   4   5    2.55    3.37
 -15   4   5    5.80    4.18
 -15   4   6   78.16    8.31
 -15   4   6   69.91    7.26
 -15   4   6   75.39    7.78
 -15   4   6   76.40    7.79
 -15   4   7   17.85    4.25
 -15   4   7   16.12    5.05
 -15   4   7   23.02    5.13
 -15   4   7   15.06    4.31
 -15   4   8   58.46    7.16
 -15   4   8   66.39    7.23
 -15   4   8   55.67    6.36
 -15   4   8   60.94    6.66
 -15   4   9    7.29    3.01
 -15   4   9    5.81    3.93
 -15   4   9    8.98    2.66
 -15   4  10   32.09    4.95
 -15   4  10   36.17    4.00
 -15   4  11   13.66    2.67
 -15   4  11   10.95    3.88
 -15   4  12   25.30    3.13
 -15   5  -6   18.96    4.44
 -15   5  -5    7.70    2.89
 -15   5  -5    2.01    4.05
 -15   5  -4   24.69    4.29
 -15   5  -4   35.11    5.58
 -15   5  -3   15.40    4.28
 -15   5  -3   24.40    5.39
 -15   5  -2   31.26    5.93
 -15   5  -2   27.32    4.84
 -15   5  -2   24.03    4.34
 -15   5  -1   18.76    4.38
 -15   5  -1   19.19    5.34
 -15   5  -1   11.53    4.41
 -15   5   0   27.90    5.22
 -15   5   0   24.08    5.24
 -15   5   0   39.05    6.12
 -15   5   1   28.71    5.69
 -15   5   1   35.12    6.29
 -15   5   1   29.06    5.77
 -15   5   1   37.53    5.67
 -15   5   1   33.16    5.87
 -15   5   2   54.15    7.32
 -15   5   2   60.95    7.47
 -15   5   2   56.78    7.29
 -15   5   2   70.70    7.31
 -15   5   2   58.83    7.54
 -15   5   3    0.36    4.31
 -15   5   3    4.02    4.36
 -15   5   3    1.13    2.22
 -15   5   3   -4.20    4.70
 -15   5   3    2.58    4.47
 -15   5   4   60.31    6.66
 -15   5   4   64.15    7.56
 -15   5   4   64.14    7.40
 -15   5   4   74.78    7.63
 -15   5   5    7.64    4.06
 -15   5   5    9.84    4.11
 -15   5   5   -2.52    3.92
 -15   5   5    9.88    4.79
 -15   5   6   41.00    5.70
 -15   5   6   41.45    6.28
 -15   5   6   44.05    5.68
 -15   5   6   38.56    6.27
 -15   5   7   -0.26    3.52
 -15   5   7   -1.80    4.04
 -15   5   7    0.63    4.43
 -15   5   7   -5.83    4.48
 -15   5   8    3.32    3.20
 -15   5   8    3.88    4.12
 -15   5   8   -0.25    3.86
 -15   5   9    5.99    3.94
 -15   5   9    4.58    2.32
 -15   5  10    7.83    3.76
 -15   5  10   12.40    2.53
 -15   5  10   14.01    4.13
 -15   5  11   48.20    4.44
 -15   5  11   43.97    5.53
 -15   5  12   28.65    3.22
 -15   6  -6    3.66    3.60
 -15   6  -5   17.18    4.50
 -15   6  -5   10.74    3.05
 -15   6  -4    6.22    3.35
 -15   6  -4   17.55    4.76
 -15   6  -3   10.58    4.80
 -15   6  -3    2.13    3.37
 -15   6  -3    5.88    3.54
 -15   6  -2    1.83    3.66
 -15   6  -2    3.18    3.92
 -15   6  -2    7.76    4.47
 -15   6  -1    1.89    4.03
 -15   6  -1    3.14    4.53
 -15   6  -1    7.61    3.93
 -15   6   0   18.97    4.73
 -15   6   0   17.22    4.83
 -15   6   0   13.94    5.00
 -15   6   1    4.62    4.35
 -15   6   1    0.90    4.38
 -15   6   1    4.94    4.43
 -15   6   1    6.41    4.19
 -15   6   2   47.85    6.30
 -15   6   2   67.16    6.49
 -15   6   2   58.66    6.98
 -15   6   2   48.61    6.48
 -15   6   3    3.21    3.98
 -15   6   3   10.16    4.95
 -15   6   3   10.26    3.95
 -15   6   4   61.35    7.03
 -15   6   4   64.48    7.90
 -15   6   4   72.01    7.47
 -15   6   4   67.27    7.81
 -15   6   5    8.56    4.71
 -15   6   5   -1.44    3.85
 -15   6   5    0.53    4.15
 -15   6   5    0.36    4.48
 -15   6   6   28.92    5.07
 -15   6   6   18.65    4.54
 -15   6   6   27.67    5.37
 -15   6   7    3.90    3.37
 -15   6   7    6.25    4.36
 -15   6   7    2.35    4.23
 -15   6   8    7.50    3.31
 -15   6   8   10.33    4.34
 -15   6   8    3.05    4.03
 -15   6   9    0.72    3.68
 -15   6   9    1.09    3.87
 -15   6   9    0.32    1.45
 -15   6  10    0.88    3.46
 -15   6  10   -2.21    3.70
 -15   7  -5   20.64    3.35
 -15   7  -5   21.33    4.42
 -15   7  -4    1.28    4.10
 -15   7  -4    2.48    3.10
 -15   7  -3   19.81    4.35
 -15   7  -3   24.87    4.51
 -15   7  -3   29.48    5.23
 -15   7  -2    7.03    3.62
 -15   7  -2   -1.27    3.94
 -15   7  -2    2.73    4.19
 -15   7  -1   22.54    5.04
 -15   7  -1   17.44    4.72
 -15   7  -1   17.35    4.31
 -15   7   0    2.57    3.81
 -15   7   0    2.37    4.40
 -15   7   1   -3.23    3.83
 -15   7   1   -0.32    3.80
 -15   7   1    0.62    4.25
 -15   7   1    0.67    2.63
 -15   7   2   -0.32    4.44
 -15   7   2   -0.59    3.76
 -15   7   2    1.68    3.66
 -15   7   2    5.94    3.87
 -15   7   3   -2.59    4.60
 -15   7   3    1.53    4.01
 -15   7   3    0.35    4.53
 -15   7   4   67.09    7.55
 -15   7   4   69.65    7.70
 -15   7   4   91.27    8.41
 -15   7   4   69.03    8.11
 -15   7   5   12.81    4.47
 -15   7   5    8.78    4.00
 -15   7   5    8.19    4.51
 -15   7   6   75.98    7.59
 -15   7   6   69.24    7.29
 -15   7   6   70.46    7.81
 -15   7   7    2.27    3.27
 -15   7   7    2.86    3.96
 -15   7   7    0.89    4.11
 -15   7   8   46.89    5.38
 -15   7   8   36.37    5.37
 -15   7   9    1.26    3.68
 -15   7   9   -0.41    0.74
 -15   7   9    2.08    3.55
 -15   7  10   33.72    4.83
 -15   8  -5   14.52    2.91
 -15   8  -4    1.58    2.86
 -15   8  -3   59.95    6.32
 -15   8  -3   60.10    6.57
 -15   8  -2    1.89    3.25
 -15   8  -2    8.55    4.09
 -15   8  -1   80.57    7.74
 -15   8  -1   68.18    7.38
 -15   8   0    6.09    4.21
 -15   8   0   -2.06    2.37
 -15   8   1   28.41    5.27
 -15   8   1   24.38    4.64
 -15   8   2   13.68    4.20
 -15   8   2   14.52    4.78
 -15   8   3    8.36    4.28
 -15   8   3    8.95    4.07
 -15   8   4   33.40    5.08
 -15   8   4   30.77    5.26
 -15   8   4   32.44    5.56
 -15   8   5    0.25    3.43
 -15   8   5    2.63    4.10
 -15   8   5    1.82    4.28
 -15   8   6   50.06    6.16
 -15   8   6   60.62    6.59
 -15   8   6   43.66    5.71
 -15   8   7   -2.98    3.91
 -15   8   7    1.43    3.03
 -15   8   7   -2.19    4.02
 -15   8   8   42.88    5.24
 -15   8   8   34.71    5.17
 -15   8   8   32.23    4.20
 -15   8   9    1.08    3.36
 -15   8   9   -2.23    3.46
 -15   9  -4   11.08    3.10
 -15   9  -3   39.62    5.08
 -15   9  -3   32.11    4.59
 -15   9  -2   -1.94    3.24
 -15   9  -2    4.12    3.73
 -15   9  -1   40.65    5.50
 -15   9   0   20.93    4.73
 -15   9   0   14.45    3.94
 -15   9   1   39.12    5.64
 -15   9   1   29.98    5.01
 -15   9   2   48.25    5.98
 -15   9   3   35.01    5.25
 -15   9   4   25.65    5.10
 -15   9   4   31.46    5.25
 -15   9   5    1.49    3.87
 -15   9   5    7.73    4.29
 -15   9   5    5.97    3.43
 -15   9   6   13.02    3.59
 -15   9   6   19.33    4.49
 -15   9   6   20.01    4.34
 -15   9   7   -4.11    3.67
 -15   9   7   -2.52    3.48
 -15   9   7   -0.17    2.75
 -15   9   8    0.63    1.05
 -15  10  -4   -0.13    2.28
 -15  10  -3    2.27    2.82
 -15  10  -2    1.34    3.39
 -15  10  -2    3.78    2.94
 -15  10  -1   21.52    4.41
 -15  10   0   13.60    4.09
 -15  10   1   18.87    4.24
 -15  10   2   17.31    4.15
 -15  10   2   19.13    4.58
 -15  10   3   25.26    4.54
 -15  10   3   16.89    4.23
 -15  10   4   54.89    6.33
 -15  10   4   56.42    6.18
 -15  10   5   29.27    4.38
 -15  10   5   19.42    3.87
 -15  10   5   25.95    4.60
 -15  10   6   19.83    4.04
 -15  10   6   16.41    3.39
 -15  10   6   16.68    4.03
 -15  10   7    8.54    2.60
 -15  11  -3   12.83    2.68
 -15  11  -2    0.16    2.58
 -15  11   1   16.56    3.88
 -15  11   2    0.22    3.43
 -15  11   5    6.06    2.75
 -15  11   6   37.13    4.01
 -15  12  -2    5.08    2.20
 -15  12  -1   18.17    2.98
 -15  12   4    7.52    2.55
 -14  -8   2   81.58    6.39
 -14  -8   3   19.13    2.66
 -14  -8   5   38.10    3.59
 -14  -7  -1   -0.21    1.86
 -14  -7   0   17.31    2.77
 -14  -7   1   -3.06    2.54
 -14  -7   2   26.18    3.52
 -14  -7   3   16.80    3.08
 -14  -7   5   26.04    3.59
 -14  -7   6   34.31    3.85
 -14  -7   7   12.12    2.48
 -14  -6  -2   53.41    4.86
 -14  -6  -1    5.10    2.62
 -14  -6   0   30.45    3.99
 -14  -6   1    6.49    3.01
 -14  -6   2   24.19    3.92
 -14  -6   3    0.41    3.07
 -14  -6   5   11.65    3.29
 -14  -6   6   33.10    4.26
 -14  -6   7    0.80    2.55
 -14  -6   8   21.63    3.11
 -14  -5  -3   19.65    3.12
 -14  -5  -2   51.42    5.25
 -14  -5  -1    1.38    2.95
 -14  -5   0   42.89    5.05
 -14  -5   1    4.85    3.21
 -14  -5   2   72.77    7.06
 -14  -5   3    4.36    3.37
 -14  -5   5    2.32    3.17
 -14  -5   6   82.52    7.52
 -14  -5   7   -2.58    3.24
 -14  -5   8   24.16    3.67
 -14  -5   9   10.34    2.59
 -14  -4  -4   32.29    3.83
 -14  -4  -3   67.12    6.13
 -14  -4  -3   59.44    6.74
 -14  -4  -2   18.93    3.87
 -14  -4  -2   13.08    4.51
 -14  -4  -2   10.27    3.88
 -14  -4  -1    9.51    3.84
 -14  -4  -1   11.45    3.61
 -14  -4   0   15.04    4.58
 -14  -4   0   19.20    4.26
 -14  -4   1    6.11    3.56
 -14  -4   1    1.66    3.83
 -14  -4   2   59.74    7.69
 -14  -4   2   97.59    7.92
 -14  -4   3   -0.28    3.67
 -14  -4   5   -6.89    3.77
 -14  -4   6   93.44    8.47
 -14  -4   7    3.92    3.38
 -14  -4   8   44.28    5.02
 -14  -4   8   41.92    4.71
 -14  -4   9    0.90    2.50
 -14  -4   9    2.69    2.74
 -14  -4  10   11.90    2.78
 -14  -4  10    0.24    0.66
 -14  -4  11   -2.43    2.38
 -14  -3  -5   59.47    6.41
 -14  -3  -4   30.07    3.90
 -14  -3  -4   19.02    4.21
 -14  -3  -4   27.14    5.08
 -14  -3  -3   56.74    5.90
 -14  -3  -3   57.41    6.78
 -14  -3  -3   44.97    6.07
 -14  -3  -2   12.26    4.31
 -14  -3  -2   20.73    5.10
 -14  -3  -2   13.70    3.94
 -14  -3  -1   68.67    7.97
 -14  -3  -1   57.74    7.27
 -14  -3  -1   65.18    6.90
 -14  -3   0    1.98    3.66
 -14  -3   0    2.88    4.65
 -14  -3   0    7.63    4.06
 -14  -3   1   14.21    4.18
 -14  -3   1    9.50    4.51
 -14  -3   2    3.92    4.43
 -14  -3   2    0.91    3.84
 -14  -3   3   12.50    4.11
 -14  -3   5   15.26    4.31
 -14  -3   6   97.37    7.98
 -14  -3   6   84.67    8.44
 -14  -3   7    4.59    3.02
 -14  -3   7   -1.55    3.58
 -14  -3   8  103.54    8.96
 -14  -3   8  103.37    8.66
 -14  -3   9   13.30    3.44
 -14  -3   9   16.87    3.34
 -14  -3  10   72.80    4.40
 -14  -3  10   -0.30    1.24
 -14  -3  11    6.47    2.65
 -14  -3  12   47.75    4.73
 -14  -3  13   12.65    2.59
 -14  -3  14   31.20    3.17
 -14  -2  -6   14.06    4.22
 -14  -2  -5   26.54    4.91
 -14  -2  -5   12.19    3.99
 -14  -2  -4   47.74    5.32
 -14  -2  -4   56.25    6.57
 -14  -2  -4   37.04    5.74
 -14  -2  -3   33.53    6.23
 -14  -2  -3   52.35    5.69
 -14  -2  -3   36.49    5.85
 -14  -2  -2    2.89    4.79
 -14  -2  -2    2.53    3.94
 -14  -2  -2    1.34    3.63
 -14  -2  -1   43.12    6.37
 -14  -2  -1   45.95    6.05
 -14  -2  -1   40.34    7.08
 -14  -2   0    9.56    4.26
 -14  -2   0    9.29    4.64
 -14  -2   1   77.30    9.33
 -14  -2   1  100.75    8.96
 -14  -2   2    7.50    4.21
 -14  -2   2    0.41    5.31
 -14  -2   3   71.09    7.26
 -14  -2   3   59.72    8.10
 -14  -2   3   45.76    7.31
 -14  -2   4   31.08    6.11
 -14  -2   5   11.52    4.82
 -14  -2   5   13.89    4.40
 -14  -2   5   12.41    3.28
 -14  -2   6  111.85    8.34
 -14  -2   6  102.85    8.89
 -14  -2   6  115.92   10.05
 -14  -2   7    2.91    3.03
 -14  -2   7    3.37    3.70
 -14  -2   7    0.49    3.69
 -14  -2   8   34.79    4.58
 -14  -2   8   30.89    4.83
 -14  -2   8   33.80    5.29
 -14  -2   9    0.44    2.97
 -14  -2   9    0.87    3.17
 -14  -2   9   -5.22    3.95
 -14  -2  10   64.68    4.52
 -14  -2  10   53.81    5.37
 -14  -2  11   10.06    3.00
 -14  -2  12   52.83    5.23
 -14  -2  13    7.07    2.60
 -14  -2  14   59.97    5.12
 -14  -1  -7   42.17    5.45
 -14  -1  -6    3.29    4.16
 -14  -1  -6   -3.35    3.66
 -14  -1  -5   41.54    4.57
 -14  -1  -5   42.99    6.02
 -14  -1  -4    6.47    4.15
 -14  -1  -4    8.35    3.61
 -14  -1  -4    8.93    4.92
 -14  -1  -3   44.02    6.68
 -14  -1  -3   38.34    6.19
 -14  -1  -3   45.73    5.81
 -14  -1  -2   11.55    4.75
 -14  -1  -2   15.08    4.26
 -14  -1  -1   67.04    8.37
 -14  -1  -1   80.86    8.17
 -14  -1   0   31.48    5.41
 -14  -1   1   34.16    6.92
 -14  -1   1   40.94    6.09
 -14  -1   2   53.32    7.99
 -14  -1   2   74.31    7.32
 -14  -1   2   57.55    7.70
 -14  -1   2   46.85    6.36
 -14  -1   3   46.86    6.29
 -14  -1   3   49.54    7.74
 -14  -1   3   49.66    7.26
 -14  -1   4   27.68    4.46
 -14  -1   4   38.75    6.76
 -14  -1   4   21.40    5.00
 -14  -1   4   30.38    6.22
 -14  -1   5   76.53    7.78
 -14  -1   5   53.88    7.48
 -14  -1   5   74.76    6.68
 -14  -1   5   57.47    7.06
 -14  -1   5   83.96    8.74
 -14  -1   6   82.16    9.24
 -14  -1   6   92.13    8.64
 -14  -1   6   70.51    8.05
 -14  -1   6   93.64    7.80
 -14  -1   7   -1.40    3.07
 -14  -1   7   -2.02    4.24
 -14  -1   7    3.28    3.87
 -14  -1   8   29.84    5.00
 -14  -1   8   22.40    5.35
 -14  -1   8   38.87    4.65
 -14  -1   9    1.15    3.08
 -14  -1   9   -1.18    3.40
 -14  -1   9   -0.86    4.30
 -14  -1  10    7.19    4.31
 -14  -1  10    1.50    2.23
 -14  -1  10   -4.65    3.03
 -14  -1  11    0.62    2.88
 -14  -1  11    3.91    4.02
 -14  -1  12   34.63    4.28
 -14  -1  13    9.13    2.70
 -14  -1  14  127.76    9.67
 -14  -1  15    5.11    1.86
 -14   0  -8    1.56    3.53
 -14   0  -7  116.76    9.15
 -14   0  -7   76.12    8.32
 -14   0  -6   -2.71    3.84
 -14   0  -6   -1.23    4.18
 -14   0  -5   83.96    8.09
 -14   0  -5  112.39    9.84
 -14   0  -4   -2.46    3.52
 -14   0  -4   -3.72    4.83
 -14   0  -3   66.73    7.26
 -14   0  -2    0.92    4.17
 -14   0  -2    0.85    4.54
 -14   0  -1    3.87    5.34
 -14   0  -1    9.84    4.26
 -14   0   0    2.74    4.11
 -14   0   0   -9.72    5.56
 -14   0   0   -1.45    3.61
 -14   0   1    4.20    4.91
 -14   0   1   13.38    4.64
 -14   0   1    2.21    3.94
 -14   0   1   11.65    5.69
 -14   0   2   21.65    5.75
 -14   0   2   20.92    4.87
 -14   0   2   22.92    5.37
 -14   0   2   17.16    6.17
 -14   0   3   20.20    4.98
 -14   0   3   13.05    5.91
 -14   0   3   18.83    5.71
 -14   0   3   22.88    4.54
 -14   0   4   78.86    9.38
 -14   0   4   81.08    8.41
 -14   0   4   76.78    8.68
 -14   0   4  103.28   10.12
 -14   0   5   74.73    8.54
 -14   0   5   99.11    9.03
 -14   0   5   99.17    7.92
 -14   0   5  109.82   10.11
 -14   0   5   69.73    9.57
 -14   0   5   72.15    8.86
 -14   0   6   68.93    7.86
 -14   0   6   81.14    8.89
 -14   0   6   80.92    7.10
 -14   0   6   66.55    8.17
 -14   0   6   65.95    7.75
 -14   0   7   77.55    8.27
 -14   0   7   64.46    6.53
 -14   0   7   64.99    7.86
 -14   0   7   59.65    7.16
 -14   0   7   56.85    7.41
 -14   0   8   26.15    5.61
 -14   0   8   28.67    5.17
 -14   0   8   37.09    4.73
 -14   0   9   21.56    4.39
 -14   0   9   23.33    3.98
 -14   0   9   29.27    4.36
 -14   0   9   16.15    5.06
 -14   0  10   46.02    6.01
 -14   0  10   35.45    5.07
 -14   0  10   25.30    4.23
 -14   0  10   42.59    4.88
 -14   0  11   30.43    5.42
 -14   0  11   28.18    4.70
 -14   0  11   29.35    4.38
 -14   0  12   10.79    4.35
 -14   0  12   16.98    3.42
 -14   0  12   21.70    4.08
 -14   0  13   -1.06    2.51
 -14   0  14   69.64    6.02
 -14   0  15   -1.73    1.99
 -14   1  -8   -2.29    3.69
 -14   1  -7   66.34    7.48
 -14   1  -6    4.33    4.50
 -14   1  -5   69.94    6.92
 -14   1  -4    0.26    3.65
 -14   1  -3  105.90    9.69
 -14   1  -3  102.33   10.83
 -14   1  -2    5.76    3.93
 -14   1  -2    3.45    5.32
 -14   1  -1   47.49    6.45
 -14   1  -1   40.48    5.95
 -14   1  -1   52.65    7.54
 -14   1   0    7.06    4.52
 -14   1   0    2.63    4.07
 -14   1   0    4.07    5.64
 -14   1   1   30.95    4.95
 -14   1   1   32.99    5.45
 -14   1   1   43.16    6.23
 -14   1   1   32.78    6.92
 -14   1   1   30.15    6.43
 -14   1   2   -2.74    5.23
 -14   1   2   -0.88    3.99
 -14   1   2   -0.73    4.19
 -14   1   2   -4.32    5.00
 -14   1   2   -3.68    4.22
 -14   1   3   47.83    6.59
 -14   1   3   45.36    6.16
 -14   1   3   42.08    7.21
 -14   1   3   40.83    7.31
 -14   1   4   33.48    6.46
 -14   1   4   28.58    6.59
 -14   1   4   38.13    5.82
 -14   1   4   27.53    5.88
 -14   1   5   49.12    7.62
 -14   1   5   57.95    7.46
 -14   1   5   50.26    7.02
 -14   1   5   62.12    7.75
 -14   1   5   49.37    6.80
 -14   1   6   39.22    6.69
 -14   1   6   51.87    7.37
 -14   1   6   52.69    6.95
 -14   1   6   58.75    7.68
 -14   1   6   64.01    6.07
 -14   1   7   23.42    5.81
 -14   1   7   28.82    4.80
 -14   1   7   37.03    5.63
 -14   1   7   36.18    6.28
 -14   1   7   31.20    6.17
 -14   1   7   37.22    4.80
 -14   1   8   68.67    7.73
 -14   1   8   82.02    8.60
 -14   1   8   89.36    7.48
 -14   1   8   67.96    7.57
 -14   1   8   77.01    8.81
 -14   1   9    3.63    3.16
 -14   1   9    1.54    3.51
 -14   1   9    3.73    4.73
 -14   1   9    6.30    3.82
 -14   1  10   31.20    5.27
 -14   1  10   28.53    4.39
 -14   1  10   42.28    4.93
 -14   1  10   45.28    6.39
 -14   1  11   15.31    4.60
 -14   1  11   12.48    3.49
 -14   1  11    9.10    4.25
 -14   1  12   31.08    4.07
 -14   1  12   17.77    4.41
 -14   1  13    8.75    3.50
 -14   1  13    4.41    2.75
 -14   1  14   32.95    3.97
 -14   1  15   -1.59    2.05
 -14   2  -9    1.15    3.47
 -14   2  -8    1.99    3.93
 -14   2  -8    6.62    4.05
 -14   2  -7   28.23    5.37
 -14   2  -6   -3.52    4.91
 -14   2  -5   61.88    7.52
 -14   2  -5   52.22    6.13
 -14   2  -5   54.47    7.57
 -14   2  -4   -2.45    3.79
 -14   2  -4    0.81    5.26
 -14   2  -3  118.47   11.15
 -14   2  -3  136.88   12.29
 -14   2  -2    2.16    3.78
 -14   2  -2   -0.66    4.35
 -14   2  -2   -2.63    5.53
 -14   2  -1   97.12   10.25
 -14   2  -1  122.78   11.00
 -14   2  -1  136.33   12.00
 -14   2   0   -3.95    4.27
 -14   2   0    2.16    4.33
 -14   2   0    0.84    3.67
 -14   2   0   -1.81    5.21
 -14   2   1   62.14    7.62
 -14   2   1   73.91    9.10
 -14   2   1   89.64    8.52
 -14   2   1   70.32    8.20
 -14   2   2    0.39    4.23
 -14   2   2    7.73    5.22
 -14   2   2   -1.93    4.74
 -14   2   2   -4.25    4.18
 -14   2   2    4.85    4.39
 -14   2   3   86.72    9.57
 -14   2   3   68.43    8.61
 -14   2   3   83.13    8.56
 -14   2   3   64.55    8.76
 -14   2   4   19.30    6.24
 -14   2   4   36.39    6.10
 -14   2   4   31.67    9.49
 -14   2   4   36.98    6.06
 -14   2   4   24.37    5.90
 -14   2   5   78.48    8.23
 -14   2   5   88.70    8.44
 -14   2   5   49.22    8.37
 -14   2   5   70.75    7.10
 -14   2   5   80.89   12.32
 -14   2   5   67.70    8.41
 -14   2   5   56.36    8.12
 -14   2   6    9.61    4.95
 -14   2   6    9.19    5.18
 -14   2   6   10.42    4.73
 -14   2   6    2.07    4.54
 -14   2   6    5.71    3.15
 -14   2   6   11.95    4.18
 -14   2   7   -0.32    4.33
 -14   2   7    9.21    4.14
 -14   2   7    3.67    4.35
 -14   2   7    3.81    3.33
 -14   2   7    5.54    4.66
 -14   2   8   25.33    4.79
 -14   2   8   14.63    5.19
 -14   2   8    8.60    4.22
 -14   2   9    8.54    4.84
 -14   2   9    4.94    3.66
 -14   2   9    5.85    4.62
 -14   2   9    4.06    4.20
 -14   2  10   14.56    3.43
 -14   2  10   28.54    5.54
 -14   2  10   18.88    4.74
 -14   2  11    0.53    4.10
 -14   2  12   15.06    4.36
 -14   2  13    4.27    2.76
 -14   2  13    3.32    3.69
 -14   2  13    9.70    3.75
 -14   2  14   72.04    6.29
 -14   2  15   16.43    2.67
 -14   3  -9   -1.25    3.68
 -14   3  -9    3.67    3.74
 -14   3  -8   32.92    5.35
 -14   3  -7   38.14    6.01
 -14   3  -6   20.08    5.52
 -14   3  -6   23.40    5.74
 -14   3  -5   66.24    8.02
 -14   3  -5   52.52    6.62
 -14   3  -5   75.11    7.98
 -14   3  -4    5.11    5.03
 -14   3  -4   -3.27    5.49
 -14   3  -4    7.80    4.19
 -14   3  -3   31.93    6.55
 -14   3  -3   20.44    5.32
 -14   3  -2   10.06    3.61
 -14   3  -2    9.65    5.87
 -14   3  -2    7.01    4.44
 -14   3  -2   -2.15    7.69
 -14   3  -1   13.34    4.89
 -14   3  -1   13.32    4.32
 -14   3  -1   18.74    8.76
 -14   3  -1   31.63    6.58
 -14   3   0    9.42    4.37
 -14   3   0   -1.12    8.10
 -14   3   0   17.53    5.73
 -14   3   0    9.47    4.74
 -14   3   0   15.71    7.98
 -14   3   1    6.37    4.43
 -14   3   1   11.56    4.84
 -14   3   1    8.09    5.36
 -14   3   1    9.67    4.93
 -14   3   2   40.95    6.28
 -14   3   2   51.06    7.33
 -14   3   2   36.08    6.29
 -14   3   2   28.81    6.24
 -14   3   3  107.34   10.84
 -14   3   3   95.93   14.19
 -14   3   3  114.19   10.83
 -14   3   3   94.97   10.77
 -14   3   3  113.46   10.51
 -14   3   4   53.14    7.51
 -14   3   4   74.82   11.93
 -14   3   4   59.15    7.46
 -14   3   4   57.12    7.46
 -14   3   4   47.42    7.34
 -14   3   4   61.42    6.65
 -14   3   4   46.08    7.69
 -14   3   5  149.88   12.20
 -14   3   5  116.63   12.04
 -14   3   5  137.08   12.17
 -14   3   5  156.67   16.74
 -14   3   5  116.54   12.15
 -14   3   5  130.89   11.47
 -14   3   5  136.73   12.49
 -14   3   6    6.66    4.55
 -14   3   6   12.22    4.43
 -14   3   6    5.20    4.37
 -14   3   6   13.56    7.97
 -14   3   6    4.63    4.96
 -14   3   7   48.49    6.59
 -14   3   7   48.89    6.75
 -14   3   7   53.90    7.49
 -14   3   7   48.38    7.24
 -14   3   7   52.53    6.54
 -14   3   8    3.77    4.94
 -14   3   8    3.44    4.18
 -14   3   8   -2.46    4.75
 -14   3   8   -4.46    4.12
 -14   3   9   11.68    4.04
 -14   3   9   19.61    5.34
 -14   3   9   17.34    5.00
 -14   3  10    1.67    2.24
 -14   3  10   -0.30    4.43
 -14   3  11    0.64    4.47
 -14   3  11    4.79    4.15
 -14   3  12   17.51    4.71
 -14   3  12   10.62    4.24
 -14   3  13    6.68    3.68
 -14   3  13    9.68    4.03
 -14   3  15    0.49    1.93
 -14   4  -9   11.55    3.90
 -14   4  -8   21.86    4.81
 -14   4  -8   19.70    4.93
 -14   4  -7   52.06    6.77
 -14   4  -7   50.00    6.73
 -14   4  -6   37.43    6.11
 -14   4  -6   24.52    5.99
 -14   4  -5   82.48    8.88
 -14   4  -5   93.74    8.90
 -14   4  -4   27.36    5.94
 -14   4  -4   24.02    6.18
 -14   4  -4   23.95    5.02
 -14   4  -3    6.75    3.63
 -14   4  -3   11.80    5.80
 -14   4  -3    6.24    4.54
 -14   4  -2    3.25    7.47
 -14   4  -2   10.09    7.90
 -14   4  -2    5.19    5.34
 -14   4  -2    8.17    4.13
 -14   4  -2   -1.68    4.27
 -14   4  -1   -3.49    5.27
 -14   4  -1   -7.05    4.93
 -14   4  -1    3.82    7.52
 -14   4  -1    8.61    4.33
 -14   4  -1   -7.73    8.28
 -14   4   0    9.47    4.66
 -14   4   0    9.64    5.44
 -14   4   0    7.82    7.80
 -14   4   0    1.96    7.57
 -14   4   0    2.73    4.40
 -14   4   1   44.68    6.57
 -14   4   1   53.63   10.68
 -14   4   1   48.11    7.47
 -14   4   1   30.10    6.32
 -14   4   1   59.43   11.50
 -14   4   2    4.60    3.57
 -14   4   2   -7.98    8.07
 -14   4   2   -2.13    5.56
 -14   4   2    8.64    4.61
 -14   4   2    4.11    4.61
 -14   4   3  133.63   11.80
 -14   4   3  119.89   11.99
 -14   4   3  120.53   11.88
 -14   4   3  124.28   11.16
 -14   4   3  139.97   12.36
 -14   4   4   43.04    7.41
 -14   4   4   60.17    7.19
 -14   4   4   62.01    7.93
 -14   4   4   68.06    7.75
 -14   4   4   71.34   11.95
 -14   4   4   64.32    7.93
 -14   4   5   89.52    9.62
 -14   4   5   76.26    8.95
 -14   4   5   83.57    9.23
 -14   4   5  109.39   13.93
 -14   4   5   86.81    9.45
 -14   4   5   96.99    9.01
 -14   4   6   33.26    6.73
 -14   4   6   46.46    6.98
 -14   4   6   24.79    5.75
 -14   4   6   50.39    6.47
 -14   4   6   47.41    6.22
 -14   4   7   80.42    9.01
 -14   4   7   63.72    7.98
 -14   4   7   81.95    9.19
 -14   4   7   75.31    8.31
 -14   4   7   96.76    8.68
 -14   4   8   15.46    4.94
 -14   4   8   11.16    4.23
 -14   4   8   17.53    5.27
 -14   4   9   26.20    4.96
 -14   4   9   36.61    5.98
 -14   4   9   44.13    6.46
 -14   4  10    9.58    4.60
 -14   4  10   15.59    5.04
 -14   4  10   18.02    4.98
 -14   4  10   -0.40    1.71
 -14   4  11    5.21    4.24
 -14   4  11    6.39    4.44
 -14   4  12   34.59    5.63
 -14   4  12   34.09    5.30
 -14   4  13    5.12    3.65
 -14   4  13   -4.92    3.98
 -14   4  15    4.98    1.97
 -14   5  -9   -4.99    3.76
 -14   5  -9    0.70    3.58
 -14   5  -8   -0.54    4.05
 -14   5  -8    3.48    4.03
 -14   5  -7   26.42    5.49
 -14   5  -7   36.04    5.87
 -14   5  -6   54.87    7.01
 -14   5  -6   40.32    6.46
 -14   5  -5   29.16    5.27
 -14   5  -5   50.60    6.87
 -14   5  -5   45.41    6.51
 -14   5  -4   39.27    6.42
 -14   5  -4   48.02    7.08
 -14   5  -4   32.42    5.18
 -14   5  -4   38.22    5.61
 -14   5  -3   72.40    7.91
 -14   5  -3   87.15    9.17
 -14   5  -3   61.03    7.50
 -14   5  -2   42.86    7.16
 -14   5  -2   40.53    6.04
 -14   5  -2   38.69    6.16
 -14   5  -2   42.91   10.31
 -14   5  -1  131.89   14.52
 -14   5  -1   88.29    9.76
 -14   5  -1  106.11   10.62
 -14   5  -1  101.49   14.27
 -14   5  -1   88.22    9.50
 -14   5   0   16.30    5.05
 -14   5   0   15.04    5.59
 -14   5   0    8.62    4.99
 -14   5   0   28.10    8.94
 -14   5   0    2.20    8.28
 -14   5   1   19.72    8.46
 -14   5   1   27.88    6.06
 -14   5   1   12.99    4.30
 -14   5   1   31.53    5.86
 -14   5   1   32.88    9.32
 -14   5   2    3.88    4.38
 -14   5   2   19.80    5.47
 -14   5   2   12.89    8.32
 -14   5   2   11.96    5.32
 -14   5   3   25.93    5.73
 -14   5   3   37.32    5.62
 -14   5   3   30.13    6.26
 -14   5   3   36.31    6.35
 -14   5   4   -1.95    7.46
 -14   5   4   -2.41    5.33
 -14   5   4    1.97    4.21
 -14   5   4   -7.55    4.71
 -14   5   4   -0.37    4.35
 -14   5   4   -1.23    4.13
 -14   5   5   70.23   10.93
 -14   5   5   47.10    7.41
 -14   5   5   39.80    6.56
 -14   5   5   53.17    6.85
 -14   5   5   47.23    7.34
 -14   5   5   59.09    7.23
 -14   5   6   28.78    5.93
 -14   5   6   37.75    5.76
 -14   5   6   24.44    6.06
 -14   5   7   26.97    5.19
 -14   5   7   23.30    5.73
 -14   5   7   29.25    5.60
 -14   5   8   38.67    5.63
 -14   5   8   51.12    6.69
 -14   5   8   33.85    6.24
 -14   5   8   41.97    6.75
 -14   5   9   -2.91    4.86
 -14   5   9    1.72    3.52
 -14   5   9    7.54    4.65
 -14   5   9    9.73    4.65
 -14   5  10   -1.14    1.39
 -14   5  10    3.10    4.33
 -14   5  10    1.25    4.19
 -14   5  10   -5.76    4.75
 -14   5  11   -3.76    4.33
 -14   5  11    3.09    4.31
 -14   5  11   -0.75    2.06
 -14   5  12   33.97    5.33
 -14   5  12   25.60    4.92
 -14   5  13   22.85    4.36
 -14   6  -9    0.96    3.53
 -14   6  -8   25.57    4.84
 -14   6  -8   17.11    4.38
 -14   6  -7   -3.01    4.19
 -14   6  -7   -3.42    4.44
 -14   6  -6   13.91    4.65
 -14   6  -6   16.93    5.18
 -14   6  -5   47.11    5.88
 -14   6  -5   53.67    6.25
 -14   6  -5   58.43    6.99
 -14   6  -4   34.26    6.21
 -14   6  -4   19.49    4.77
 -14   6  -4   29.01    5.13
 -14   6  -4   25.47    5.52
 -14   6  -3   64.01    8.04
 -14   6  -3   58.01    7.14
 -14   6  -3   58.68    7.17
 -14   6  -2    5.10    5.08
 -14   6  -2   -1.99    4.28
 -14   6  -1   28.68    5.71
 -14   6  -1   25.41    9.78
 -14   6  -1   24.35    6.11
 -14   6   0    8.18    5.09
 -14   6   0    9.54    7.91
 -14   6   0   12.20    4.07
 -14   6   0   13.19    5.12
 -14   6   0    4.76    7.58
 -14   6   1   24.27    8.72
 -14   6   1   21.01    4.79
 -14   6   1   32.59    9.57
 -14   6   1   16.22    5.64
 -14   6   1   26.04    5.62
 -14   6   2    9.25    4.51
 -14   6   2    9.38    4.89
 -14   6   2    8.30    5.19
 -14   6   2   19.56    8.54
 -14   6   3   81.76    8.91
 -14   6   3   69.70    8.30
 -14   6   3   75.38    8.15
 -14   6   4   -2.60    4.05
 -14   6   4    2.02    5.18
 -14   6   4    0.96    7.48
 -14   6   4    0.69    4.38
 -14   6   5   81.05    9.39
 -14   6   5   88.91    8.92
 -14   6   6    0.99    4.16
 -14   6   6   -8.09    4.85
 -14   6   6    4.60    4.97
 -14   6   7   33.77    6.04
 -14   6   7   24.87    5.02
 -14   6   7   22.50    5.92
 -14   6   7   20.96    5.67
 -14   6   8   -1.78    2.54
 -14   6   8   -1.70    4.62
 -14   6   8   -0.76    4.70
 -14   6   8   -3.02    3.97
 -14   6   8    0.74    4.87
 -14   6   9   13.05    4.68
 -14   6   9    8.41    5.05
 -14   6   9   12.66    3.43
 -14   6   9    5.57    4.54
 -14   6   9    8.79    3.54
 -14   6  10   -7.00    4.38
 -14   6  10   -2.46    4.38
 -14   6  10   -2.29    3.41
 -14   6  10   -0.65    4.51
 -14   6  11   18.62    4.03
 -14   6  11   13.85    4.48
 -14   6  11   20.82    4.80
 -14   6  12   21.17    4.53
 -14   7  -8   31.31    5.10
 -14   7  -7    7.49    4.43
 -14   7  -6   29.81    5.11
 -14   7  -6   22.59    5.08
 -14   7  -5    5.48    4.86
 -14   7  -5    4.13    3.51
 -14   7  -5    2.00    4.80
 -14   7  -5    7.56    4.04
 -14   7  -4   15.21    4.67
 -14   7  -4   10.68    4.13
 -14   7  -4   10.10    5.36
 -14   7  -4   18.42    5.43
 -14   7  -3   14.24    4.81
 -14   7  -3    9.79    5.40
 -14   7  -3    1.43    5.04
 -14   7  -2   20.77    5.59
 -14   7  -2   22.85    5.56
 -14   7  -1   -3.97    5.09
 -14   7  -1   -1.09    3.71
 -14   7  -1   -0.35    4.63
 -14   7   0   47.01    7.01
 -14   7   0   38.00    6.23
 -14   7   0   41.73    5.91
 -14   7   1   13.60    5.41
 -14   7   1    4.11    4.13
 -14   7   2   -1.59    5.14
 -14   7   2    0.33    4.26
 -14   7   3   71.30    8.09
 -14   7   4   22.49    5.70
 -14   7   5  127.00   11.61
 -14   7   5  124.51   11.27
 -14   7   5  111.24   11.42
 -14   7   6    4.56    2.80
 -14   7   6    1.94    4.91
 -14   7   6    5.28    4.92
 -14   7   6    3.60    4.72
 -14   7   7  134.78   11.58
 -14   7   7  126.60   12.49
 -14   7   7  138.36   12.04
 -14   7   7  165.52   12.94
 -14   7   7  158.95   12.72
 -14   7   8   -3.19    5.01
 -14   7   8   -3.54    4.69
 -14   7   8    6.43    3.90
 -14   7   8   -6.70    4.85
 -14   7   8    2.31    3.42
 -14   7   9   54.31    6.77
 -14   7   9   68.31    7.20
 -14   7   9   40.72    5.64
 -14   7   9   53.63    7.05
 -14   7   9   64.62    6.31
 -14   7  10   -3.37    3.76
 -14   7  10   -8.34    4.55
 -14   7  11    8.07    3.62
 -14   7  11    7.30    4.09
 -14   7  12    6.76    3.64
 -14   8  -7    9.16    4.27
 -14   8  -7   12.52    4.21
 -14   8  -6   45.78    5.75
 -14   8  -6   30.03    5.59
 -14   8  -6   28.95    4.89
 -14   8  -5   11.29    4.32
 -14   8  -5    6.67    3.42
 -14   8  -5    9.75    4.68
 -14   8  -5   17.76    5.26
 -14   8  -4   56.05    7.24
 -14   8  -4   60.33    7.49
 -14   8  -3    6.34    4.83
 -14   8  -3   11.87    4.75
 -14   8  -2   41.42    6.11
 -14   8  -2   35.93    5.63
 -14   8  -2   42.52    6.53
 -14   8  -1    3.40    3.95
 -14   8  -1    2.51    4.86
 -14   8   0   45.55    6.26
 -14   8   0   42.56    6.91
 -14   8   1    3.22    4.35
 -14   8   1   -5.74    5.13
 -14   8   2   11.08    4.76
 -14   8   3   70.05    8.05
 -14   8   4    8.51    5.31
 -14   8   4    5.24    4.98
 -14   8   5  128.58   11.90
 -14   8   5  112.03   11.49
 -14   8   5  138.04   11.64
 -14   8   6   -7.95    4.94
 -14   8   6    2.58    3.54
 -14   8   6   -4.83    4.66
 -14   8   6   -6.26    4.88
 -14   8   7   69.12    7.64
 -14   8   7   68.67    7.76
 -14   8   7   55.40    6.62
 -14   8   7   55.82    7.27
 -14   8   8   -2.56    4.68
 -14   8   8   -0.63    4.11
 -14   8   8    3.93    4.49
 -14   8   8   -1.17    3.43
 -14   8   8    1.84    3.96
 -14   8   9   90.12    6.72
 -14   8   9   90.07    5.77
 -14   8  10    1.22    3.54
 -14   8  10   -3.16    4.00
 -14   8  11   16.05    4.23
 -14   9  -7    1.63    3.72
 -14   9  -6   52.90    6.26
 -14   9  -6   42.49    5.58
 -14   9  -5   31.07    4.66
 -14   9  -5   49.73    6.18
 -14   9  -5   38.15    5.55
 -14   9  -5   36.57    5.47
 -14   9  -4   37.13    5.79
 -14   9  -3   38.71    5.91
 -14   9  -3   29.43    4.84
 -14   9  -2   29.36    5.27
 -14   9  -2   33.13    6.00
 -14   9  -1   34.04    6.18
 -14   9  -1   37.55    5.85
 -14   9  -1   48.87    6.88
 -14   9   0   84.93    8.74
 -14   9   1   -4.16    4.52
 -14   9   2   15.98    5.42
 -14   9   2   14.84    5.09
 -14   9   3   31.08    6.19
 -14   9   3   30.00    5.98
 -14   9   4   10.19    4.91
 -14   9   4   11.49    4.92
 -14   9   4   15.64    3.63
 -14   9   5   50.63    7.04
 -14   9   5   52.52    7.03
 -14   9   5   59.54    7.31
 -14   9   6    2.03    4.64
 -14   9   6   -4.64    4.47
 -14   9   6   -2.63    4.65
 -14   9   7   26.54    4.87
 -14   9   7   32.68    5.71
 -14   9   8    2.32    4.05
 -14   9   8   -6.41    3.93
 -14   9   8   -2.04    3.08
 -14   9   9   34.52    4.94
 -14   9   9   46.22    5.14
 -14   9   9   38.52    4.50
 -14   9  10   -8.82    4.19
 -14  10  -6    6.51    3.87
 -14  10  -5   16.85    4.16
 -14  10  -5    9.32    3.15
 -14  10  -4    4.00    3.92
 -14  10  -4    5.08    4.43
 -14  10  -3   12.89    4.10
 -14  10  -3   10.56    4.95
 -14  10  -3    7.58    4.43
 -14  10  -2   10.56    4.64
 -14  10  -2    9.90    4.13
 -14  10  -2    3.29    4.95
 -14  10  -1   23.95    4.90
 -14  10   0   39.29    6.05
 -14  10   1    3.07    4.34
 -14  10   1    6.85    4.81
 -14  10   2   38.02    6.07
 -14  10   2   36.48    6.29
 -14  10   3   24.56    5.16
 -14  10   3   22.77    5.21
 -14  10   4   42.35    6.56
 -14  10   4   45.58    5.79
 -14  10   4   44.59    6.27
 -14  10   4   50.45    6.44
 -14  10   5   27.06    5.34
 -14  10   5   29.48    5.55
 -14  10   6   15.24    4.94
 -14  10   7   27.60    4.86
 -14  10   7   35.05    5.41
 -14  10   8   20.90    4.43
 -14  10   8   18.88    3.98
 -14  10   8   20.10    4.23
 -14  10   9   25.25    4.49
 -14  11  -5   -1.22    2.44
 -14  11  -5    0.85    3.27
 -14  11  -5   -2.56    3.64
 -14  11  -4   39.32    5.45
 -14  11  -4   27.93    4.97
 -14  11  -3   -2.52    3.54
 -14  11  -3   -4.22    4.04
 -14  11  -3   -2.50    4.46
 -14  11  -2    7.29    3.87
 -14  11  -1   -4.86    3.93
 -14  11   0   16.04    4.78
 -14  11   0   26.11    5.17
 -14  11   1   -3.68    4.60
 -14  11   1    4.81    4.36
 -14  11   2   -0.19    2.28
 -14  11   2    3.05    4.21
 -14  11   2    4.62    4.46
 -14  11   3   24.82    5.12
 -14  11   3   20.07    4.85
 -14  11   3   18.56    4.10
 -14  11   4   18.63    4.64
 -14  11   4   10.91    4.52
 -14  11   4   16.77    4.19
 -14  11   5   62.07    7.08
 -14  11   6   24.69    4.66
 -14  11   7   68.87    7.14
 -14  11   8    8.91    3.69
 -14  12  -2   19.09    4.35
 -14  12  -1   -3.04    3.68
 -14  12  -1    2.94    3.59
 -14  12   0   24.86    4.68
 -14  12   0   12.49    4.15
 -14  12   1    4.47    3.73
 -14  12   1    2.61    3.79
 -14  12   2    8.34    3.89
 -14  12   2   13.83    4.12
 -14  12   3    1.72    3.74
 -14  12   4   -0.23    3.61
 -14  12   5   37.10    5.13
 -13  -9   1   48.83    4.59
 -13  -9   2    0.82    2.22
 -13  -9   3   62.03    5.48
 -13  -9   5   45.06    4.42
 -13  -9   6   36.87    3.76
 -13  -8  -2    0.78    2.06
 -13  -8  -1   54.70    5.06
 -13  -8   0    1.32    2.58
 -13  -8   1   38.52    4.45
 -13  -8   2    8.14    3.16
 -13  -8   3  192.24   14.33
 -13  -8   5  126.94   10.03
 -13  -8   6   17.90    3.23
 -13  -8   7   47.40    4.74
 -13  -8   8    6.59    2.34
 -13  -7  -3   53.24    4.94
 -13  -7  -2   -1.00    2.77
 -13  -7  -1   17.39    3.50
 -13  -7   0    2.99    3.19
 -13  -7   1   -2.96    3.36
 -13  -7   2   -1.65    3.31
 -13  -7   3   41.84    5.24
 -13  -7   5   84.76    7.71
 -13  -7   6   26.97    4.22
 -13  -7   7   58.21    5.89
 -13  -7   8   -0.34    2.77
 -13  -7   9   24.68    3.29
 -13  -6  -4   13.79    2.97
 -13  -6  -3   93.91    7.95
 -13  -6  -2   27.97    4.30
 -13  -6  -1   33.25    4.77
 -13  -6   0   13.59    3.84
 -13  -6   1    2.70    3.49
 -13  -6   2    0.83    3.59
 -13  -6   3   30.53    4.97
 -13  -6   5   97.82    8.82
 -13  -6   6  125.55   10.54
 -13  -6   7  150.13   11.93
 -13  -6   8   33.04    4.58
 -13  -6   9   42.19    4.70
 -13  -6  10   -0.63    0.85
 -13  -5  -4   22.23    3.73
 -13  -5  -3  101.79    9.43
 -13  -5  -3   75.77    8.44
 -13  -5  -2   29.18    4.61
 -13  -5  -2   21.37    4.51
 -13  -5  -2   15.27    4.96
 -13  -5  -1   50.83    6.89
 -13  -5  -1   73.77    7.01
 -13  -5   0   11.84    4.37
 -13  -5   0   14.09    4.27
 -13  -5   1   74.26    7.12
 -13  -5   1   44.71    6.91
 -13  -5   2    2.70    4.28
 -13  -5   2   -0.94    3.94
 -13  -5   3   75.12    7.67
 -13  -5   5   89.37    8.59
 -13  -5   6   24.31    4.78
 -13  -5   7   41.04    5.00
 -13  -5   7   36.08    5.29
 -13  -5   8   44.46    5.07
 -13  -5   8   39.82    5.23
 -13  -5   9    9.40    3.45
 -13  -5   9   11.42    3.29
 -13  -5  10   22.99    3.40
 -13  -5  10   -0.66    1.59
 -13  -5  11    5.80    2.80
 -13  -5  12    5.66    2.66
 -13  -5  13   14.65    2.78
 -13  -4  -5   34.00    5.49
 -13  -4  -4   28.89    5.44
 -13  -4  -4   33.22    4.58
 -13  -4  -4   25.65    4.67
 -13  -4  -3   69.41    7.99
 -13  -4  -3   74.13    8.61
 -13  -4  -2    4.21    4.08
 -13  -4  -2    3.21    4.79
 -13  -4  -2    6.26    3.90
 -13  -4  -1   43.54    6.62
 -13  -4  -1   53.82    7.67
 -13  -4  -1   61.79    6.81
 -13  -4   0    1.94    3.98
 -13  -4   0   -4.81    4.49
 -13  -4   0   -2.38    5.10
 -13  -4   1   56.52    7.26
 -13  -4   1   44.46    7.68
 -13  -4   1   61.54    6.98
 -13  -4   2    3.38    5.09
 -13  -4   2    2.05    4.16
 -13  -4   2   -0.43    4.38
 -13  -4   3   71.35    8.36
 -13  -4   3   64.80    7.61
 -13  -4   5  100.40    8.87
 -13  -4   5  103.68    9.62
 -13  -4   6    1.03    3.21
 -13  -4   6    1.27    3.95
 -13  -4   7  118.77   10.35
 -13  -4   7  115.63    9.95
 -13  -4   8   -0.26    3.15
 -13  -4   8    0.27    3.62
 -13  -4   9   17.12    3.73
 -13  -4   9   11.86    3.69
 -13  -4  10    0.19    3.02
 -13  -4  10    1.89    2.94
 -13  -4  11   21.98    3.76
 -13  -4  12   10.14    3.01
 -13  -4  13   30.48    3.88
 -13  -3  -8   49.74    5.75
 -13  -3  -7    8.45    3.83
 -13  -3  -7    6.51    3.80
 -13  -3  -6   42.72    5.46
 -13  -3  -6   60.47    5.66
 -13  -3  -5   27.35    5.02
 -13  -3  -5   32.63    5.71
 -13  -3  -5   41.79    4.84
 -13  -3  -5   39.77    6.09
 -13  -3  -4   48.77    6.85
 -13  -3  -4   63.35    6.51
 -13  -3  -4   68.82    7.82
 -13  -3  -3   31.86    4.91
 -13  -3  -3   16.94    5.66
 -13  -3  -3   15.60    4.76
 -13  -3  -2   44.94    6.02
 -13  -3  -2   29.20    6.50
 -13  -3  -2   39.62    6.14
 -13  -3  -1   -2.97    4.51
 -13  -3  -1   -4.20    5.73
 -13  -3  -1    2.66    4.13
 -13  -3   0   18.09    5.20
 -13  -3   0   18.58    5.44
 -13  -3   0   14.79    6.14
 -13  -3   1    5.36    5.20
 -13  -3   1   12.87    4.61
 -13  -3   1    8.68    5.02
 -13  -3   2   19.15    5.56
 -13  -3   2   17.05    4.91
 -13  -3   3   45.09    6.44
 -13  -3   4    3.69    5.31
 -13  -3   4    3.81    3.30
 -13  -3   5  170.44   13.15
 -13  -3   5  174.15   14.71
 -13  -3   5  154.57   13.74
 -13  -3   6    2.43    3.59
 -13  -3   6    0.27    3.46
 -13  -3   6    0.34    4.12
 -13  -3   6   12.19    5.26
 -13  -3   7  293.16   20.27
 -13  -3   7  296.18   20.62
 -13  -3   7  230.73   20.11
 -13  -3   8    7.63    3.97
 -13  -3   8    2.91    4.19
 -13  -3   8    9.82    3.55
 -13  -3   9  138.85   11.22
 -13  -3   9  133.59   11.15
 -13  -3   9  133.73   11.63
 -13  -3  10    0.87    3.13
 -13  -3  10    1.15    4.19
 -13  -3  10    1.03    3.13
 -13  -3  11   39.84    4.89
 -13  -3  12   10.19    3.17
 -13  -3  13   23.01    3.74
 -13  -3  14   10.18    2.87
 -13  -2  -9   -1.90    3.20
 -13  -2  -8   16.72    4.32
 -13  -2  -8   14.96    4.24
 -13  -2  -7    4.52    3.32
 -13  -2  -7    9.53    4.50
 -13  -2  -7   12.88    4.28
 -13  -2  -6   57.08    6.76
 -13  -2  -6   40.71    6.19
 -13  -2  -6   57.13    7.06
 -13  -2  -5   11.04    4.57
 -13  -2  -5    9.33    3.65
 -13  -2  -5    8.35    4.23
 -13  -2  -5   14.00    5.06
 -13  -2  -4   47.07    7.35
 -13  -2  -4   60.71    7.36
 -13  -2  -4   53.39    6.45
 -13  -2  -4   56.10    7.10
 -13  -2  -3   68.76    8.56
 -13  -2  -3   76.95    9.00
 -13  -2  -3   85.00    8.26
 -13  -2  -2  119.70   10.68
 -13  -2  -2  108.32   11.06
 -13  -2  -2  110.12   11.50
 -13  -2  -1   14.07    4.97
 -13  -2  -1   12.12    5.67
 -13  -2  -1   11.45    5.21
 -13  -2   0   99.98    9.57
 -13  -2   0   84.19    9.72
 -13  -2   1    2.61    4.29
 -13  -2   2   12.47    4.80
 -13  -2   2   10.90    4.20
 -13  -2   2   19.08    5.95
 -13  -2   3  106.34    8.63
 -13  -2   3   97.78   10.20
 -13  -2   3  120.56   10.76
 -13  -2   4   14.52    3.73
 -13  -2   4    4.45    3.80
 -13  -2   4   16.40    5.31
 -13  -2   4   15.35    5.70
 -13  -2   4   12.98    4.72
 -13  -2   5   81.99    7.61
 -13  -2   5   78.18    8.37
 -13  -2   5   59.22    7.66
 -13  -2   5   90.96    9.37
 -13  -2   5   90.99    9.67
 -13  -2   6    6.38    4.49
 -13  -2   6   12.04    3.86
 -13  -2   6   10.69    4.64
 -13  -2   6   11.69    5.15
 -13  -2   7  168.79   14.43
 -13  -2   7  164.36   12.94
 -13  -2   7  150.74   13.43
 -13  -2   7  155.26   13.32
 -13  -2   8  101.07    8.61
 -13  -2   8   94.42    9.24
 -13  -2   8   76.98    8.65
 -13  -2   9   53.07    6.16
 -13  -2   9   52.66    7.03
 -13  -2   9   56.48    6.36
 -13  -2  10   10.35    3.65
 -13  -2  10    1.63    4.49
 -13  -2  10    8.43    3.70
 -13  -2  11   18.45    5.20
 -13  -2  11   13.69    3.78
 -13  -2  12    7.91    3.38
 -13  -2  13   86.44    7.62
 -13  -2  14    6.72    2.96
 -13  -2  16    8.41    2.14
 -13  -1  -9   24.08    4.40
 -13  -1  -9   13.79    4.01
 -13  -1  -8   25.37    5.13
 -13  -1  -8   19.49    4.21
 -13  -1  -8   20.30    4.59
 -13  -1  -7    1.30    4.48
 -13  -1  -7    4.25    3.99
 -13  -1  -6   70.24    8.15
 -13  -1  -6   66.16    7.62
 -13  -1  -5   19.67    4.57
 -13  -1  -5   32.71    6.03
 -13  -1  -5   23.59    5.15
 -13  -1  -4   73.06    7.72
 -13  -1  -4   78.60    9.02
 -13  -1  -4   66.19    8.09
 -13  -1  -3  103.75   10.40
 -13  -1  -3  108.23   10.09
 -13  -1  -3  105.44   11.02
 -13  -1  -2   32.40    5.80
 -13  -1  -1   53.29    6.91
 -13  -1  -1   44.93    7.24
 -13  -1   0   35.03    6.08
 -13  -1   0   24.53    4.99
 -13  -1   1   75.97    9.60
 -13  -1   1   74.60    8.44
 -13  -1   1   98.71    9.25
 -13  -1   2   57.94    7.87
 -13  -1   2   64.92    7.45
 -13  -1   2   58.31    8.19
 -13  -1   2   41.88    6.66
 -13  -1   3   46.25    6.19
 -13  -1   3   43.30    6.62
 -13  -1   3   52.61    7.74
 -13  -1   3   59.22    7.87
 -13  -1   4   36.91    4.78
 -13  -1   4   22.55    6.48
 -13  -1   4   19.21    5.31
 -13  -1   4   27.01    6.13
 -13  -1   4   25.89    5.23
 -13  -1   5   87.89    9.51
 -13  -1   5   87.36    9.69
 -13  -1   5   82.67    7.77
 -13  -1   5   78.31    8.76
 -13  -1   5   65.93    8.21
 -13  -1   5   83.74    8.69
 -13  -1   6    5.77    4.66
 -13  -1   6   12.42    5.19
 -13  -1   6    8.40    4.54
 -13  -1   6    5.11    4.36
 -13  -1   6    8.23    3.80
 -13  -1   7   86.32    9.43
 -13  -1   7   99.12   10.08
 -13  -1   7   84.36    8.92
 -13  -1   7   98.26    8.66
 -13  -1   7   81.43    9.18
 -13  -1   8    9.05    3.91
 -13  -1   8    8.72    4.79
 -13  -1   8    2.91    4.33
 -13  -1   8    4.62    3.77
 -13  -1   9   43.94    6.00
 -13  -1   9   51.87    5.87
 -13  -1   9   45.64    6.91
 -13  -1   9   39.87    5.97
 -13  -1  10    4.20    4.01
 -13  -1  10    0.28    3.59
 -13  -1  10    0.75    3.51
 -13  -1  10   -3.56    5.05
 -13  -1  11   17.56    4.67
 -13  -1  11   14.70    5.19
 -13  -1  11   16.78    3.98
 -13  -1  12    8.11    4.15
 -13  -1  12    1.93    4.31
 -13  -1  12    4.56    3.28
 -13  -1  13   53.38    5.71
 -13  -1  13   53.28    6.79
 -13  -1  14    4.64    2.89
 -13   0 -10   23.75    4.60
 -13   0  -9    3.75    4.11
 -13   0  -9   -2.89    3.47
 -13   0  -8   42.24    5.96
 -13   0  -8   59.12    6.90
 -13   0  -7    5.93    3.98
 -13   0  -7    4.65    4.80
 -13   0  -6   87.90    8.74
 -13   0  -6   92.20    9.59
 -13   0  -6   80.78    9.39
 -13   0  -5   -3.78    5.51
 -13   0  -5   -1.37    3.74
 -13   0  -5   -0.74    4.08
 -13   0  -5   -0.87    5.00
 -13   0  -4   35.89    8.68
 -13   0  -4   22.75    6.37
 -13   0  -4   28.52    5.24
 -13   0  -4   27.45    5.39
 -13   0  -3   15.45    5.73
 -13   0  -3   22.05    8.86
 -13   0  -3   21.93    5.12
 -13   0  -3   16.26    5.10
 -13   0  -2   29.43    5.66
 -13   0  -2   21.84    9.08
 -13   0  -1    5.61    4.65
 -13   0  -1    7.74    5.23
 -13   0  -1    2.25    7.84
 -13   0  -1    0.65    3.87
 -13   0   0    6.27    4.29
 -13   0   0    9.30    5.79
 -13   0   0    8.86    4.77
 -13   0   1   16.27    4.92
 -13   0   1    9.83    4.03
 -13   0   1   21.16    5.40
 -13   0   1   10.29    5.23
 -13   0   1   10.38    5.67
 -13   0   2    9.93    5.83
 -13   0   2   10.35    4.66
 -13   0   2   19.42    5.26
 -13   0   2   22.76    5.78
 -13   0   2   23.31    5.38
 -13   0   3   48.00    7.05
 -13   0   3   56.91    7.86
 -13   0   3   49.08    6.59
 -13   0   3   54.94    8.17
 -13   0   4  109.02    9.31
 -13   0   4   92.20    9.94
 -13   0   4  101.24   10.47
 -13   0   4  115.15   11.49
 -13   0   4  110.63   11.06
 -13   0   5  217.12   17.22
 -13   0   5  222.68   17.70
 -13   0   5  210.39   17.68
 -13   0   5  186.11   16.58
 -13   0   5  217.37   16.06
 -13   0   5  197.02   16.65
 -13   0   6   28.55    6.51
 -13   0   6   21.27    5.88
 -13   0   6   20.45    4.58
 -13   0   6   30.89    6.14
 -13   0   6   23.46    5.23
 -13   0   6   22.66    5.48
 -13   0   6   17.60    4.39
 -13   0   7  172.87   14.33
 -13   0   7  180.90   14.77
 -13   0   7  192.28   15.25
 -13   0   7  187.46   13.91
 -13   0   7  197.58   15.10
 -13   0   8   54.96    7.38
 -13   0   8   38.81    6.01
 -13   0   8   33.42    6.45
 -13   0   8   57.83    7.38
 -13   0   8   38.10    5.91
 -13   0   9   73.64    8.07
 -13   0   9   66.21    7.79
 -13   0  10   16.20    4.19
 -13   0  10   24.25    5.95
 -13   0  10   25.59    5.18
 -13   0  11   16.14    4.88
 -13   0  11   28.40    5.82
 -13   0  12   12.51    4.67
 -13   0  13   32.87    5.35
 -13   0  14    0.43    2.82
 -13   0  14   -0.24    3.79
 -13   0  15   39.69    4.50
 -13   1 -11    1.14    3.28
 -13   1 -10    7.22    4.08
 -13   1  -9   -2.86    3.62
 -13   1  -9    1.80    4.44
 -13   1  -8   25.32    4.75
 -13   1  -8   28.90    5.80
 -13   1  -8   29.97    5.96
 -13   1  -7    6.11    3.87
 -13   1  -7    5.99    5.28
 -13   1  -7    6.88    5.09
 -13   1  -6  126.55   11.11
 -13   1  -6  128.44   11.16
 -13   1  -5   -4.03    5.65
 -13   1  -5   -4.26    3.96
 -13   1  -5   -2.00    7.26
 -13   1  -5   -2.29    3.86
 -13   1  -4   59.15   11.13
 -13   1  -4   83.32    8.04
 -13   1  -4   59.02    7.60
 -13   1  -4   79.68    9.13
 -13   1  -3    2.37    5.06
 -13   1  -3    3.03    3.75
 -13   1  -3    3.30    5.17
 -13   1  -3    1.10    7.60
 -13   1  -3    2.77    4.26
 -13   1  -2   91.60    9.48
 -13   1  -2   89.93    9.50
 -13   1  -2   84.01   13.00
 -13   1  -2   56.52    7.68
 -13   1  -2   76.11    8.49
 -13   1  -1   -3.93    4.24
 -13   1  -1   -5.39    5.56
 -13   1  -1   -2.28    4.56
 -13   1   0   91.38    9.63
 -13   1   0  119.19   11.54
 -13   1   0   92.75   10.18
 -13   1   1    8.46    4.23
 -13   1   1    5.94    5.47
 -13   1   1    5.95    4.51
 -13   1   1   12.27    5.06
 -13   1   1    7.36    8.91
 -13   1   2    4.50    4.37
 -13   1   2   -3.59    4.74
 -13   1   2    0.50    5.33
 -13   1   2    2.47    4.48
 -13   1   3   14.79    6.08
 -13   1   3   17.63    5.64
 -13   1   3   20.83    5.41
 -13   1   3   17.60    9.24
 -13   1   3   21.10    5.29
 -13   1   4   33.99    6.30
 -13   1   4   38.60    9.92
 -13   1   4   37.56    6.99
 -13   1   4   28.37    6.12
 -13   1   4   29.50    5.85
 -13   1   4   40.04    6.75
 -13   1   4   27.16    4.89
 -13   1   5  207.69   14.88
 -13   1   5  189.15   15.71
 -13   1   5  161.61   14.85
 -13   1   5  189.36   15.56
 -13   1   5  195.67   19.95
 -13   1   5  213.82   16.73
 -13   1   5  189.35   16.36
 -13   1   5  177.77   15.89
 -13   1   6   17.61    5.28
 -13   1   6   13.96    5.60
 -13   1   6   15.21    8.10
 -13   1   6   13.55    5.77
 -13   1   6   20.68    4.70
 -13   1   6   16.25    5.52
 -13   1   6    8.29    4.64
 -13   1   7  105.44   10.09
 -13   1   7   86.48    8.98
 -13   1   7   79.24   12.18
 -13   1   7  101.73    9.62
 -13   1   7   70.43    8.45
 -13   1   8   11.74    4.96
 -13   1   8    8.08    4.51
 -13   1   8   17.55    5.26
 -13   1   8   13.77    4.82
 -13   1   9  202.76   14.38
 -13   1   9  197.06   14.40
 -13   1   9  134.45   13.13
 -13   1   9  127.97   12.82
 -13   1  10   -0.79    3.67
 -13   1  10   11.86    5.19
 -13   1  10    6.41    4.63
 -13   1  11   38.55    6.27
 -13   1  12    0.63    4.29
 -13   1  13   20.82    5.34
 -13   1  13   24.91    5.20
 -13   1  14    5.18    4.15
 -13   1  14   10.90    4.09
 -13   1  15   66.21    5.88
 -13   1  15   54.44    6.40
 -13   2 -10   -2.74    4.06
 -13   2 -10   -0.30    4.05
 -13   2  -9   17.36    5.16
 -13   2  -9   20.67    5.30
 -13   2  -8   15.99    5.45
 -13   2  -8   12.81    5.27
 -13   2  -7    6.53    5.26
 -13   2  -6  180.17   13.63
 -13   2  -6  123.95   11.55
 -13   2  -5    5.60    4.07
 -13   2  -5    5.85    5.52
 -13   2  -5    4.52    5.34
 -13   2  -5   -9.45    8.22
 -13   2  -4  165.80   14.70
 -13   2  -4  180.46   15.62
 -13   2  -4  145.10   18.55
 -13   2  -3   -0.47    5.04
 -13   2  -3    3.53    4.54
 -13   2  -3    5.73    5.49
 -13   2  -3    3.41    7.78
 -13   2  -2  181.44   14.57
 -13   2  -2  174.82   13.80
 -13   2  -2  182.07   14.65
 -13   2  -1    9.98    4.76
 -13   2  -1    2.82    4.12
 -13   2  -1   16.68    8.60
 -13   2  -1   -4.41    5.71
 -13   2   0   50.31   11.87
 -13   2   0   72.69   12.33
 -13   2   0   67.94    7.59
 -13   2   0   58.10    8.53
 -13   2   0   69.88    8.18
 -13   2   1   12.12    4.87
 -13   2   1   -1.21    8.18
 -13   2   1    5.42    5.43
 -13   2   1    7.17    4.89
 -13   2   1    4.23    8.34
 -13   2   2   59.29    8.36
 -13   2   2   43.24    7.16
 -13   2   3   -0.58    3.80
 -13   2   3   10.44    8.06
 -13   2   3    4.12    4.87
 -13   2   3    1.77    4.73
 -13   2   3    4.27    4.78
 -13   2   3    5.32    5.50
 -13   2   4   62.32    7.40
 -13   2   4   79.76   13.28
 -13   2   4   63.83    8.56
 -13   2   4   64.72   12.10
 -13   2   4   76.23    8.23
 -13   2   4   66.65    8.86
 -13   2   4   61.03    8.33
 -13   2   4   58.44    7.93
 -13   2   5   13.99    5.24
 -13   2   5   36.43    9.97
 -13   2   5   21.09    5.96
 -13   2   5   17.66    4.81
 -13   2   5   28.38    6.59
 -13   2   5   25.07    9.07
 -13   2   5   16.39    5.50
 -13   2   5   22.79    5.83
 -13   2   6   45.62    6.72
 -13   2   6   33.29    9.60
 -13   2   6   36.50    6.90
 -13   2   6   27.65    5.99
 -13   2   6   31.55    5.72
 -13   2   6   38.87    6.71
 -13   2   6   39.74    9.50
 -13   2   7   34.61    5.68
 -13   2   7   36.01    9.24
 -13   2   7   19.58    5.42
 -13   2   7   30.92    9.25
 -13   2   7   24.78    5.81
 -13   2   7   30.07    6.15
 -13   2   8   14.65    7.71
 -13   2   8   15.53    4.89
 -13   2   8    9.62    5.17
 -13   2   8   17.69    5.12
 -13   2   8    7.12    4.46
 -13   2   8   13.54    5.16
 -13   2   9   -1.81    4.62
 -13   2   9    9.41    4.87
 -13   2   9    0.61    4.25
 -13   2  10   -2.50    4.32
 -13   2  10    3.89    4.94
 -13   2  10    1.84    3.56
 -13   2  11   78.00    8.74
 -13   2  11   62.20    7.92
 -13   2  12    3.03    2.48
 -13   2  12   19.22    5.35
 -13   2  12   15.14    5.05
 -13   2  13   87.39    6.60
 -13   2  13   99.89    7.28
 -13   2  14   11.66    4.30
 -13   2  14   19.11    4.90
 -13   2  15   98.74    8.80
 -13   2  16    0.30    2.25
 -13   3 -11   55.91    6.29
 -13   3 -11   53.17    6.13
 -13   3 -10    8.16    4.29
 -13   3 -10   -2.03    4.29
 -13   3  -9   63.00    7.52
 -13   3  -8   27.00    5.89
 -13   3  -7   59.40    7.84
 -13   3  -6   37.95    9.89
 -13   3  -6   33.28    6.63
 -13   3  -6   19.92    4.91
 -13   3  -6   42.55    7.01
 -13   3  -5    6.81    5.68
 -13   3  -5    3.14    4.84
 -13   3  -5   -1.08    7.28
 -13   3  -5   -1.20    3.90
 -13   3  -4  119.20   11.85
 -13   3  -4  110.57   10.89
 -13   3  -4  127.38   11.97
 -13   3  -3    0.48    5.32
 -13   3  -3    3.25    5.36
 -13   3  -3   -1.97    8.27
 -13   3  -3    5.02    3.87
 -13   3  -3   -4.63    4.44
 -13   3  -2   11.93    5.16
 -13   3  -2   21.34    8.94
 -13   3  -2   25.46    9.87
 -13   3  -2   24.68    6.34
 -13   3  -2   28.33    6.32
 -13   3  -2   24.88    5.00
 -13   3  -1   17.98    9.29
 -13   3  -1   16.07    6.05
 -13   3  -1   10.41    4.99
 -13   3  -1   12.42    5.00
 -13   3  -1    7.85    5.70
 -13   3  -1   26.02    9.30
 -13   3   0   24.23    9.46
 -13   3   0    6.56    4.72
 -13   3   0   13.63    5.95
 -13   3   0   19.30    9.22
 -13   3   0   12.21    5.15
 -13   3   0   25.39    9.64
 -13   3   1    8.45    8.41
 -13   3   1   11.66    8.47
 -13   3   1   -2.00    4.46
 -13   3   1    2.89    5.50
 -13   3   1   -1.53    4.69
 -13   3   1   -1.11    8.22
 -13   3   2  149.61   13.55
 -13   3   2  158.26   14.22
 -13   3   2  203.04   20.26
 -13   3   2  181.88   15.11
 -13   3   2  190.26   14.74
 -13   3   2  139.69   18.72
 -13   3   3   23.02    6.36
 -13   3   3   17.61    4.78
 -13   3   3   15.13    5.36
 -13   3   4  146.53   14.01
 -13   3   4  205.72   19.89
 -13   3   4  154.57   13.78
 -13   3   4  160.46   13.46
 -13   3   4  170.18   13.93
 -13   3   4  142.72   14.22
 -13   3   4  174.18   18.58
 -13   3   4  147.87   14.01
 -13   3   5   -2.47    4.63
 -13   3   5    8.00    5.35
 -13   3   5    2.57    4.77
 -13   3   5    1.56    4.97
 -13   3   5   -4.06    8.53
 -13   3   5    0.48    4.43
 -13   3   5    5.41    8.70
 -13   3   6   97.01    9.94
 -13   3   6   71.91    9.03
 -13   3   6   91.42    9.62
 -13   3   6  102.15   10.12
 -13   3   6  107.43   14.36
 -13   3   6   94.03   10.25
 -13   3   6   98.43   13.87
 -13   3   6   90.74   10.09
 -13   3   7    5.80    4.85
 -13   3   7    7.95    5.16
 -13   3   7    2.82    7.53
 -13   3   7    5.65    4.62
 -13   3   7    9.12    8.00
 -13   3   7    2.25    4.43
 -13   3   7    9.56    4.96
 -13   3   8   42.68    6.76
 -13   3   8   66.18   11.05
 -13   3   8   76.13    8.34
 -13   3   8   54.78    7.32
 -13   3   8   56.23    7.23
 -13   3   9    8.72    4.81
 -13   3   9    2.75    4.19
 -13   3   9    9.81    3.55
 -13   3   9    8.08    4.98
 -13   3  10   36.09    6.40
 -13   3  10   39.08    6.74
 -13   3  10   18.96    5.72
 -13   3  10   26.89    4.76
 -13   3  10   29.63    4.75
 -13   3  11   12.89    5.50
 -13   3  11   19.70    5.43
 -13   3  11   15.74    4.20
 -13   3  12    6.52    4.89
 -13   3  12   -0.95    3.69
 -13   3  12    0.34    4.69
 -13   3  13   40.13    5.36
 -13   3  13   35.44    5.90
 -13   3  13   42.81    6.33
 -13   3  14   -0.57    4.17
 -13   3  14   -2.90    3.54
 -13   3  15   95.14    8.72
 -13   4 -11   46.32    5.61
 -13   4 -11   38.13    5.47
 -13   4 -10    6.91    4.23
 -13   4  -9   31.36    5.73
 -13   4  -8   34.14    6.53
 -13   4  -8   49.71    6.92
 -13   4  -7   57.11    7.70
 -13   4  -7   51.94    7.58
 -13   4  -6   50.41    7.34
 -13   4  -6   47.25   10.39
 -13   4  -6   32.29    5.58
 -13   4  -6   53.13    7.65
 -13   4  -6   49.08    6.54
 -13   4  -5   38.74    6.80
 -13   4  -5   54.90    7.93
 -13   4  -5   44.26    6.18
 -13   4  -5   54.70    7.60
 -13   4  -4   92.21    9.20
 -13   4  -4  100.27    9.73
 -13   4  -4   69.46    8.55
 -13   4  -4   65.90    8.05
 -13   4  -4   84.36    9.63
 -13   4  -4  104.42   13.41
 -13   4  -3    8.96    5.36
 -13   4  -3   12.14    4.73
 -13   4  -3   -1.95    8.26
 -13   4  -3    6.65    5.52
 -13   4  -3   15.26    5.57
 -13   4  -3    9.39    8.41
 -13   4  -3    8.54    4.71
 -13   4  -2   69.77    8.15
 -13   4  -2   50.49    7.76
 -13   4  -2   55.61   11.57
 -13   4  -2   62.00   12.36
 -13   4  -2   42.65    6.86
 -13   4  -2   76.72   12.48
 -13   4  -2   56.85    8.19
 -13   4  -1    5.74    5.52
 -13   4  -1   16.22    9.26
 -13   4  -1   -3.61    8.95
 -13   4  -1    8.29    8.56
 -13   4  -1    4.85    5.43
 -13   4  -1    5.22    4.73
 -13   4   0   60.52   11.88
 -13   4   0   42.62    5.82
 -13   4   0   52.58   11.06
 -13   4   0   40.93   10.57
 -13   4   0   41.22    6.75
 -13   4   0   51.69    7.75
 -13   4   1   -6.68    8.16
 -13   4   1    1.20    7.98
 -13   4   1  -11.66    9.02
 -13   4   1   -4.69    5.39
 -13   4   1   -7.67    4.83
 -13   4   1   -2.79    4.28
 -13   4   2  140.06   16.00
 -13   4   2   97.43   10.29
 -13   4   2  120.23   16.02
 -13   4   2  109.61   11.56
 -13   4   2  114.62   11.14
 -13   4   3   10.78    5.53
 -13   4   3   16.63    5.71
 -13   4   3   17.75    5.02
 -13   4   3   17.63    9.25
 -13   4   4  197.24   18.81
 -13   4   4  167.64   13.17
 -13   4   4  185.79   18.82
 -13   4   4  151.54   13.37
 -13   4   4  131.50   13.36
 -13   4   4  112.92   13.04
 -13   4   5   36.62    6.65
 -13   4   5   26.97    6.01
 -13   4   5   24.45    5.88
 -13   4   5   34.87    6.42
 -13   4   5   36.87    9.99
 -13   4   5   30.37    6.51
 -13   4   5   34.85   10.11
 -13   4   6  144.55   16.73
 -13   4   6  106.49   11.31
 -13   4   6  123.71   12.02
 -13   4   6  135.38   11.74
 -13   4   6  150.27   16.53
 -13   4   6  127.94   11.83
 -13   4   6  115.71   11.78
 -13   4   7   40.77    6.68
 -13   4   7   54.87    7.75
 -13   4   7   44.34    6.98
 -13   4   7   56.31   10.79
 -13   4   7   64.06    7.19
 -13   4   7   41.23    5.71
 -13   4   8  127.01   11.77
 -13   4   8  151.00   15.75
 -13   4   8  137.62   12.42
 -13   4   8  121.13   10.96
 -13   4   8  100.49   11.17
 -13   4   8  168.42   12.74
 -13   4   9   23.91    5.78
 -13   4   9   22.28    4.67
 -13   4   9   23.48    5.78
 -13   4   9   18.11    4.87
 -13   4   9   39.26    6.63
 -13   4  10   18.68    5.57
 -13   4  10   38.65    6.25
 -13   4  10   12.76    4.15
 -13   4  10   27.44    6.18
 -13   4  10   26.98    4.85
 -13   4  11    0.27    3.66
 -13   4  11    5.83    4.85
 -13   4  11   -5.01    5.17
 -13   4  12   -7.09    5.26
 -13   4  12    2.02    4.08
 -13   4  12    1.36    4.72
 -13   4  13    9.15    4.53
 -13   4  13    3.47    3.91
 -13   4  14    0.27    4.06
 -13   4  14   -0.41    3.67
 -13   4  15   36.64    5.12
 -13   5 -11    4.90    3.64
 -13   5 -10   -0.87    4.02
 -13   5 -10    0.89    4.18
 -13   5  -9   34.21    5.90
 -13   5  -9   33.21    5.91
 -13   5  -8    7.88    5.06
 -13   5  -8    3.09    4.04
 -13   5  -8    5.42    4.88
 -13   5  -7   33.23    6.41
 -13   5  -7   19.88    5.28
 -13   5  -7   33.32    6.24
 -13   5  -6   39.12    5.45
 -13   5  -6   60.94    7.63
 -13   5  -6   57.01    6.85
 -13   5  -6   62.12    8.00
 -13   5  -6   39.42    5.83
 -13   5  -5   25.44    6.02
 -13   5  -5   17.87    4.77
 -13   5  -5   25.52    9.22
 -13   5  -5   33.48    6.64
 -13   5  -5   17.52    4.86
 -13   5  -5   28.48    6.15
 -13   5  -4  197.09   18.44
 -13   5  -4  215.31   18.53
 -13   5  -4  258.74   19.54
 -13   5  -4  277.81   23.53
 -13   5  -4  273.94   19.80
 -13   5  -4  271.27   19.32
 -13   5  -4  243.15   24.14
 -13   5  -3   68.95    8.52
 -13   5  -3   60.96   12.02
 -13   5  -3   56.38    7.82
 -13   5  -3   73.89   12.17
 -13   5  -3   86.10    9.06
 -13   5  -3   65.20    8.30
 -13   5  -2  221.23   21.45
 -13   5  -2  195.83   16.68
 -13   5  -2  161.82   16.00
 -13   5  -2  179.23   21.09
 -13   5  -2  212.08   21.02
 -13   5  -2  215.94   17.11
 -13   5  -2  226.35   16.78
 -13   5  -1   21.73    6.07
 -13   5  -1   13.95    8.54
 -13   5  -1   30.50    6.37
 -13   5  -1   18.09    5.39
 -13   5  -1    7.84    4.99
 -13   5  -1   23.86    9.73
 -13   5  -1   23.64    9.46
 -13   5  -1   16.58    4.52
 -13   5   0   42.96    7.80
 -13   5   0   76.63   12.54
 -13   5   0   57.22    7.57
 -13   5   0   47.78    6.63
 -13   5   0   51.14   11.04
 -13   5   0   65.95   11.76
 -13   5   1   25.31    6.01
 -13   5   1   24.30    9.24
 -13   5   1   28.70    6.56
 -13   5   1   21.25    9.00
 -13   5   1   18.33    5.08
 -13   5   2    7.85    5.42
 -13   5   2   17.26    5.58
 -13   5   2   15.91    8.45
 -13   5   2   10.05    8.60
 -13   5   2   13.25    4.77
 -13   5   2    6.98    8.28
 -13   5   3    1.49    4.48
 -13   5   3    9.12    8.67
 -13   5   3   -7.02    4.93
 -13   5   3   -4.63    5.12
 -13   5   4   49.24    7.38
 -13   5   4   56.64    7.66
 -13   5   4   70.13   11.69
 -13   5   4   42.84    7.19
 -13   5   4   60.98    7.54
 -13   5   5   47.02   10.65
 -13   5   5   62.74   11.48
 -13   5   5   34.92    6.26
 -13   5   5   40.69    6.67
 -13   5   6   46.28    7.90
 -13   5   6   95.07   12.89
 -13   5   6   61.34    7.77
 -13   5   6   93.06   12.67
 -13   5   6   61.86    7.35
 -13   5   6   50.76    6.55
 -13   5   7   79.75   11.80
 -13   5   7   54.90    6.74
 -13   5   7   60.03    8.03
 -13   5   7   49.52    7.39
 -13   5   7   71.43    8.34
 -13   5   8   88.77    8.97
 -13   5   8   63.96    7.54
 -13   5   8   80.96    8.86
 -13   5   8   79.67   11.86
 -13   5   8   53.86    7.59
 -13   5   8   65.38    8.26
 -13   5   9   39.98    6.75
 -13   5   9   36.79    6.69
 -13   5   9   34.06    6.51
 -13   5   9   32.10    5.38
 -13   5   9   38.01    5.50
 -13   5  10   40.29    6.45
 -13   5  10   36.58    6.62
 -13   5  10   30.25    5.29
 -13   5  10   32.14    5.89
 -13   5  10   23.25    4.43
 -13   5  11    0.28    4.09
 -13   5  11   -2.24    4.89
 -13   5  11    2.95    4.84
 -13   5  12   53.13    7.23
 -13   5  12   46.01    6.25
 -13   5  13    6.17    4.06
 -13   5  13   -1.21    4.32
 -13   5  13    5.33    4.39
 -13   5  14   21.76    4.75
 -13   5  14   13.63    4.22
 -13   6 -11   38.83    5.29
 -13   6 -10   10.79    4.21
 -13   6 -10   10.06    4.36
 -13   6  -9   11.45    4.23
 -13   6  -9   16.44    5.08
 -13   6  -9   24.28    5.30
 -13   6  -8    1.82    4.76
 -13   6  -8   -1.01    4.44
 -13   6  -8   -5.42    4.77
 -13   6  -7   35.36    5.73
 -13   6  -7   36.91    6.16
 -13   6  -7   29.02    5.80
 -13   6  -6   13.35    5.36
 -13   6  -6   19.88    4.71
 -13   6  -6    6.23    4.12
 -13   6  -6   27.79    6.35
 -13   6  -6   19.76    5.65
 -13   6  -5   13.13    4.66
 -13   6  -5   24.53    6.12
 -13   6  -5    8.68    4.37
 -13   6  -5   13.77    5.45
 -13   6  -5   15.62    5.35
 -13   6  -5    8.78    8.03
 -13   6  -4  105.38   15.45
 -13   6  -4  108.00   14.38
 -13   6  -4  117.17   11.41
 -13   6  -4  128.39   12.01
 -13   6  -4  137.00   11.73
 -13   6  -4  114.72   11.15
 -13   6  -3    4.90    5.55
 -13   6  -3    5.60    4.75
 -13   6  -3   -1.88    7.70
 -13   6  -3    4.71    4.80
 -13   6  -3    6.68    5.32
 -13   6  -3   -2.31    8.26
 -13   6  -2  171.61   13.11
 -13   6  -2  149.32   16.54
 -13   6  -2  116.77   11.84
 -13   6  -2  114.41   11.09
 -13   6  -2  118.79   11.94
 -13   6  -2  113.24   16.45
 -13   6  -2  145.65   12.54
 -13   6  -1   41.38    7.55
 -13   6  -1   67.69   11.88
 -13   6  -1   42.95    6.46
 -13   6  -1   71.05   11.74
 -13   6  -1   68.48    7.79
 -13   6  -1   54.95   11.65
 -13   6   0    9.77    8.37
 -13   6   0   18.67    8.61
 -13   6   0   13.57    5.43
 -13   6   0   13.11    4.70
 -13   6   0    6.97    7.79
 -13   6   0   21.59    6.06
 -13   6   1   29.75    9.73
 -13   6   1    3.35    5.06
 -13   6   1   17.20    6.07
 -13   6   1    8.37    4.90
 -13   6   1    5.73    7.88
 -13   6   1   26.04    6.03
 -13   6   1   14.70    8.76
 -13   6   2  114.72   14.91
 -13   6   2   92.19   10.02
 -13   6   2   94.86   10.06
 -13   6   2   84.05   13.69
 -13   6   2   91.18    9.78
 -13   6   2  116.05   14.70
 -13   6   3   -2.18    8.16
 -13   6   3   -0.76    4.88
 -13   6   3   18.96    9.21
 -13   6   3   12.14    4.97
 -13   6   4   78.63    8.45
 -13   6   4   86.67    7.68
 -13   6   5   -2.05    7.81
 -13   6   5   -5.47    7.81
 -13   6   5    4.10    4.97
 -13   6   6   24.99    8.77
 -13   6   6   34.24    6.06
 -13   6   6   24.27    6.11
 -13   6   6   19.04    5.65
 -13   6   7   12.37    5.61
 -13   6   7   12.47    7.89
 -13   6   7   10.81    4.55
 -13   6   7    3.29    5.14
 -13   6   7    9.96    5.27
 -13   6   8   76.39    8.95
 -13   6   8   53.90    8.43
 -13   6   8   70.37    8.55
 -13   6   8   97.60   12.57
 -13   6   8   77.37    7.97
 -13   6   9   26.59    6.19
 -13   6   9   41.47    6.68
 -13   6   9   23.74    4.94
 -13   6   9   32.16    5.55
 -13   6   9   35.15    6.34
 -13   6  10   42.46    5.13
 -13   6  10   63.29    7.07
 -13   6  10   64.80    6.49
 -13   6  10   52.81    7.09
 -13   6  11    4.33    2.81
 -13   6  11   17.48    4.75
 -13   6  11   13.43    5.02
 -13   6  12   51.68    5.73
 -13   6  12   45.21    5.44
 -13   6  12   51.75    6.06
 -13   6  13   37.17    5.59
 -13   6  13   38.43    5.63
 -13   6  13   29.99    5.14
 -13   6  14   26.94    4.43
 -13   6  14   19.83    4.52
 -13   7 -10   -1.08    3.82
 -13   7 -10   -0.24    3.58
 -13   7  -9   29.68    5.14
 -13   7  -9   28.59    5.25
 -13   7  -9   27.57    5.52
 -13   7  -8    3.04    4.39
 -13   7  -8   -5.69    4.72
 -13   7  -8    1.37    4.62
 -13   7  -7   56.99    6.96
 -13   7  -7   48.70    6.73
 -13   7  -7   35.13    5.54
 -13   7  -7   41.59    6.65
 -13   7  -6   -6.85    4.72
 -13   7  -6    0.50    3.50
 -13   7  -6   -1.20    4.02
 -13   7  -6   -6.25    5.53
 -13   7  -6    5.89    5.36
 -13   7  -5   39.63    6.31
 -13   7  -5   34.18    9.56
 -13   7  -5   43.54    7.06
 -13   7  -5   42.34    7.07
 -13   7  -5   37.12    6.06
 -13   7  -4    5.28    4.55
 -13   7  -4    7.16    3.67
 -13   7  -4   18.72    9.11
 -13   7  -4    6.04    5.87
 -13   7  -4    8.74    5.26
 -13   7  -4   19.22    5.09
 -13   7  -3   -4.54    7.58
 -13   7  -3   -0.77    4.60
 -13   7  -3    1.78    3.93
 -13   7  -3   -2.09    5.24
 -13   7  -3    5.61    8.53
 -13   7  -2   24.86    9.24
 -13   7  -2   10.94    5.13
 -13   7  -2   16.29    8.65
 -13   7  -2   14.17    5.48
 -13   7  -2    9.41    4.51
 -13   7  -1   53.71    7.60
 -13   7  -1   65.65   11.70
 -13   7  -1   68.82    8.52
 -13   7  -1   45.07    7.36
 -13   7  -1   58.62   11.86
 -13   7  -1   49.14    7.02
 -13   7   0   78.02   13.38
 -13   7   0   71.31    9.15
 -13   7   0  105.96   14.17
 -13   7   0   88.92    9.94
 -13   7   0   82.25    9.13
 -13   7   0  120.32   14.62
 -13   7   0   90.75    9.61
 -13   7   1   18.73    5.49
 -13   7   1   29.54    5.84
 -13   7   1   17.62    5.72
 -13   7   1   24.75    6.71
 -13   7   1   16.35    8.78
 -13   7   1   25.08    9.55
 -13   7   1   24.87    9.19
 -13   7   2   90.81   13.14
 -13   7   2   52.83   11.55
 -13   7   2   95.79   13.90
 -13   7   2   79.65    8.77
 -13   7   3   -8.52    5.08
 -13   7   3    8.10    7.59
 -13   7   3    0.57    3.82
 -13   7   3   11.06    8.53
 -13   7   4   68.34    9.00
 -13   7   4   63.94    8.75
 -13   7   5    9.43    4.64
 -13   7   5   13.03    5.55
 -13   7   5    6.24    5.17
 -13   7   6   88.51   11.27
 -13   7   6  134.56   11.78
 -13   7   6  107.38   11.55
 -13   7   6  157.63   11.54
 -13   7   7   -6.05    5.00
 -13   7   7   -0.83    3.39
 -13   7   7   -5.78    5.42
 -13   7   7    3.79    7.96
 -13   7   7    1.29    5.46
 -13   7   8   71.87    8.76
 -13   7   8   81.46    7.61
 -13   7   8   68.32    8.50
 -13   7   8   66.35    7.73
 -13   7   9   12.28    4.53
 -13   7   9    6.12    3.91
 -13   7   9   12.09    5.36
 -13   7   9   21.55    5.37
 -13   7  10   17.79    4.81
 -13   7  10   28.10    5.59
 -13   7  10   19.73    4.89
 -13   7  10   21.99    5.44
 -13   7  11    2.03    4.39
 -13   7  11    6.79    4.62
 -13   7  11    4.47    4.26
 -13   7  11    8.78    3.76
 -13   7  12    0.21    3.52
 -13   7  12   -0.26    3.99
 -13   7  12   -0.61    4.13
 -13   7  12   -0.28    4.14
 -13   7  13    3.86    3.79
 -13   7  13    5.64    3.69
 -13   7  13   -0.53    4.10
 -13   8 -10    0.73    3.58
 -13   8  -9   17.41    4.18
 -13   8  -9   12.65    4.60
 -13   8  -9   14.50    4.43
 -13   8  -8  -12.57    5.28
 -13   8  -8   -4.00    3.54
 -13   8  -7   58.48    7.14
 -13   8  -7   69.03    7.93
 -13   8  -7   71.33    7.92
 -13   8  -6    1.08    4.89
 -13   8  -6    2.46    4.24
 -13   8  -6   -1.63    5.06
 -13   8  -5  125.34   10.13
 -13   8  -5  132.78   10.55
 -13   8  -5  155.61   10.87
 -13   8  -4   17.58    4.49
 -13   8  -4   22.03    5.55
 -13   8  -4    7.23    5.38
 -13   8  -3   50.10   10.74
 -13   8  -3   48.32    6.66
 -13   8  -3   54.45    7.38
 -13   8  -3   62.36    7.70
 -13   8  -2   -3.69    7.96
 -13   8  -2   12.21    4.72
 -13   8  -2    6.83    5.68
 -13   8  -2    6.42    7.73
 -13   8  -2    7.76    5.31
 -13   8  -2   10.53    4.99
 -13   8  -1   34.01    9.65
 -13   8  -1   18.61    5.46
 -13   8  -1   30.65    5.83
 -13   8  -1   20.72    5.99
 -13   8  -1   35.65    9.42
 -13   8  -1   20.92    6.74
 -13   8   0   14.60    8.20
 -13   8   0   17.43    6.21
 -13   8   0   21.96    5.53
 -13   8   0   14.29    5.51
 -13   8   0   23.84    8.73
 -13   8   1    3.76    3.51
 -13   8   1   -1.01    7.70
 -13   8   1    0.83    5.45
 -13   8   1   -2.74    4.67
 -13   8   1   17.17    8.39
 -13   8   2   52.10    7.21
 -13   8   2   45.69    6.18
 -13   8   3    2.88    4.94
 -13   8   3   -1.34    5.05
 -13   8   3    3.64    4.32
 -13   8   4   59.95    8.80
 -13   8   4   77.94    8.92
 -13   8   4   90.62    8.54
 -13   8   5   15.60    4.84
 -13   8   5    8.76    5.28
 -13   8   5   15.84    4.08
 -13   8   5   15.73    5.85
 -13   8   6  189.20   13.53
 -13   8   6  125.13   13.46
 -13   8   6  165.59   13.84
 -13   8   6  173.63   12.87
 -13   8   6  111.62   13.12
 -13   8   7   12.28    5.49
 -13   8   7   26.83    4.86
 -13   8   7   11.26    5.19
 -13   8   8   66.66    8.50
 -13   8   8   51.76    7.95
 -13   8   9   -5.45    4.56
 -13   8   9   -6.83    5.10
 -13   8   9   -0.34    4.29
 -13   8   9   -1.94    3.45
 -13   8   9   -8.90    5.38
 -13   8   9    5.03    3.89
 -13   8  10   14.49    4.96
 -13   8  10   10.67    4.54
 -13   8  10   13.65    5.18
 -13   8  11    4.97    3.79
 -13   8  11    1.87    4.06
 -13   8  11    2.26    4.40
 -13   8  11    2.20    4.23
 -13   8  12   19.36    4.38
 -13   8  12   20.12    4.29
 -13   8  12   12.70    4.38
 -13   8  12   22.62    4.55
 -13   8  13   -0.83    3.34
 -13   8  13    0.70    3.56
 -13   9  -9    6.54    3.89
 -13   9  -9    1.02    3.84
 -13   9  -8    2.73    4.13
 -13   9  -8   -4.92    4.43
 -13   9  -8    1.33    3.58
 -13   9  -7   51.44    6.78
 -13   9  -7   41.08    6.32
 -13   9  -6   15.18    5.07
 -13   9  -6   24.05    5.19
 -13   9  -6    8.45    5.22
 -13   9  -5  136.58   11.57
 -13   9  -5  111.89   10.53
 -13   9  -5  127.36   11.37
 -13   9  -4   53.77    7.19
 -13   9  -4   41.81    6.16
 -13   9  -4   47.08    6.65
 -13   9  -3   46.91    6.84
 -13   9  -3   37.28    6.04
 -13   9  -3   36.05    7.04
 -13   9  -2   23.62    6.58
 -13   9  -2   14.12    4.88
 -13   9  -2   19.31    5.93
 -13   9  -1  112.23   14.75
 -13   9  -1  110.51   11.16
 -13   9  -1  140.53   12.16
 -13   9   0   -1.91    8.30
 -13   9   0    6.04    3.76
 -13   9   0    4.58    4.75
 -13   9   0    5.18    6.05
 -13   9   1   70.39    9.17
 -13   9   1   80.23    8.01
 -13   9   1   78.94    8.98
 -13   9   1   78.95    9.37
 -13   9   2    4.83    4.97
 -13   9   2    3.03    5.31
 -13   9   2   -4.76    4.14
 -13   9   2    5.97    4.22
 -13   9   3    1.56    4.25
 -13   9   3    1.72    5.44
 -13   9   3    9.77    5.45
 -13   9   4   -6.99    4.21
 -13   9   4    5.74    5.10
 -13   9   4   -1.28    5.34
 -13   9   4   -2.25    4.50
 -13   9   5   -4.31    4.08
 -13   9   5  -10.78    5.69
 -13   9   5    5.56    4.37
 -13   9   6   40.08    5.92
 -13   9   6   53.59    6.65
 -13   9   6   36.08    6.30
 -13   9   6   41.50    6.81
 -13   9   7    6.65    4.12
 -13   9   7    0.72    4.47
 -13   9   7    3.40    5.00
 -13   9   7   -1.96    4.88
 -13   9   8   27.22    5.59
 -13   9   8   29.17    6.05
 -13   9   8   41.20    6.63
 -13   9   9   -2.06    4.51
 -13   9   9    2.55    4.53
 -13   9   9    1.36    4.04
 -13   9   9   -6.09    4.59
 -13   9  10   37.80    5.78
 -13   9  10   40.00    5.73
 -13   9  10   35.24    5.82
 -13   9  11   -4.21    4.01
 -13   9  11   -2.99    3.76
 -13   9  11   -1.06    3.68
 -13   9  11    1.68    4.04
 -13   9  12    8.11    3.94
 -13   9  12   19.84    4.04
 -13  10  -8   -2.11    3.55
 -13  10  -8    4.09    3.96
 -13  10  -7   14.25    4.50
 -13  10  -7   18.08    4.80
 -13  10  -7   13.02    4.28
 -13  10  -6   -1.16    4.22
 -13  10  -6   -0.43    2.61
 -13  10  -5   13.58    4.50
 -13  10  -5   21.90    5.14
 -13  10  -4   20.22    5.85
 -13  10  -4   22.65    5.45
 -13  10  -4   25.75    5.26
 -13  10  -3   20.09    5.95
 -13  10  -3   15.86    4.93
 -13  10  -3   17.71    5.46
 -13  10  -2   37.81    6.40
 -13  10  -2   43.59    7.25
 -13  10  -1  107.51   10.71
 -13  10  -1   97.75    9.17
 -13  10  -1  109.68   10.39
 -13  10   0   31.68    6.35
 -13  10   0   30.26    6.07
 -13  10   0   22.53    4.96
 -13  10   0   31.18    6.73
 -13  10   1  105.69   10.21
 -13  10   1   85.99    8.78
 -13  10   1   85.83    9.79
 -13  10   1   86.23    9.63
 -13  10   1   90.39    8.49
 -13  10   2    0.41    5.15
 -13  10   2    1.56    5.11
 -13  10   2    4.03    3.96
 -13  10   2    0.60    4.15
 -13  10   2    1.31    3.31
 -13  10   3   42.72    5.99
 -13  10   3   32.51    5.03
 -13  10   3   32.20    6.49
 -13  10   3   34.77    6.64
 -13  10   4   -1.90    4.34
 -13  10   4    0.40    5.10
 -13  10   4   -1.40    4.24
 -13  10   5   48.74    6.46
 -13  10   5   33.90    6.46
 -13  10   5   32.19    5.42
 -13  10   6   41.18    6.26
 -13  10   6   40.78    6.49
 -13  10   6   34.53    6.02
 -13  10   6   40.38    6.52
 -13  10   6   39.23    5.84
 -13  10   7   10.06    5.11
 -13  10   7    3.21    4.66
 -13  10   7    7.76    4.97
 -13  10   7    8.65    4.31
 -13  10   8   31.17    5.54
 -13  10   8   20.57    5.22
 -13  10   8   25.79    5.10
 -13  10   9    3.08    4.33
 -13  10   9    1.01    4.03
 -13  10   9    0.27    3.99
 -13  10   9    6.87    4.30
 -13  10  10   15.32    4.31
 -13  10  10   11.81    4.51
 -13  10  11   -0.44    3.41
 -13  10  11   -3.07    3.69
 -13  11  -7   34.02    5.00
 -13  11  -6    2.87    3.59
 -13  11  -6    0.27    3.91
 -13  11  -6    0.26    4.35
 -13  11  -5    8.33    4.51
 -13  11  -5    6.57    4.04
 -13  11  -5   13.44    4.98
 -13  11  -4    2.90    4.50
 -13  11  -4   -4.57    4.83
 -13  11  -4    6.60    4.17
 -13  11  -3   26.27    5.53
 -13  11  -3   39.26    6.45
 -13  11  -2   -0.97    4.57
 -13  11  -2   -3.94    4.95
 -13  11  -2   -8.54    5.54
 -13  11  -1   17.65    5.90
 -13  11  -1   17.74    5.62
 -13  11  -1   25.45    4.49
 -13  11  -1   19.77    5.35
 -13  11   0    0.52    3.75
 -13  11   0    2.99    5.19
 -13  11   0    2.13    4.74
 -13  11   0   -2.25    4.92
 -13  11   0   -1.66    3.36
 -13  11   1   11.95    5.17
 -13  11   1   10.92    5.34
 -13  11   1    9.29    3.85
 -13  11   1   10.82    4.50
 -13  11   1   -0.97    2.39
 -13  11   2   18.05    4.46
 -13  11   2   10.26    3.81
 -13  11   2   13.58    4.76
 -13  11   2   13.23    5.44
 -13  11   2   17.58    5.61
 -13  11   3   19.63    4.35
 -13  11   3   23.04    5.53
 -13  11   3   16.30    5.19
 -13  11   4   67.74    7.75
 -13  11   4   56.20    6.84
 -13  11   4   67.60    7.82
 -13  11   5   13.54    4.64
 -13  11   5   22.33    5.42
 -13  11   5   18.67    4.71
 -13  11   5   18.55    5.19
 -13  11   5   18.72    5.41
 -13  11   6   41.41    6.41
 -13  11   6   59.68    6.86
 -13  11   6   50.01    6.79
 -13  11   6   54.07    6.49
 -13  11   7    8.26    4.60
 -13  11   7   11.59    4.39
 -13  11   7   19.61    4.90
 -13  11   7    6.97    4.53
 -13  11   8   39.21    5.48
 -13  11   8   41.49    5.82
 -13  11   8   36.94    5.41
 -13  11   9    8.09    3.81
 -13  11   9    7.05    3.82
 -13  11   9    9.88    4.03
 -13  11  10   -3.82    3.66
 -13  11  10    4.49    3.44
 -13  12  -6   -0.93    3.55
 -13  12  -6    5.80    4.01
 -13  12  -5   50.78    6.07
 -13  12  -5   39.09    5.41
 -13  12  -4   -3.68    4.51
 -13  12  -4   -2.25    3.92
 -13  12  -3   67.23    7.64
 -13  12  -3   76.13    7.93
 -13  12  -3   71.84    7.82
 -13  12  -2   -2.03    2.40
 -13  12  -2    7.65    4.32
 -13  12  -2    3.54    4.25
 -13  12  -2    2.83    4.72
 -13  12  -1   29.15    5.61
 -13  12  -1   17.94    5.65
 -13  12  -1   28.34    5.37
 -13  12  -1   23.26    4.68
 -13  12   0    1.29    4.38
 -13  12   0   -6.31    4.67
 -13  12   0    0.49    3.95
 -13  12   1    8.23    4.32
 -13  12   1   -1.99    4.78
 -13  12   1    3.18    2.68
 -13  12   1   12.65    4.01
 -13  12   2    3.20    4.20
 -13  12   2   -3.57    4.78
 -13  12   2    2.91    4.03
 -13  12   2    0.95    3.69
 -13  12   3    8.31    4.16
 -13  12   3    8.87    4.80
 -13  12   3    2.20    4.51
 -13  12   3    5.70    4.27
 -13  12   4   23.40    4.92
 -13  12   4   33.76    5.45
 -13  12   4   29.16    5.62
 -13  12   4   28.79    5.43
 -13  12   5   -0.27    4.04
 -13  12   5   -2.44    3.76
 -13  12   5   -2.69    4.33
 -13  12   5   -2.46    4.31
 -13  12   6   33.24    5.48
 -13  12   6   33.17    5.11
 -13  12   6   34.40    5.54
 -13  12   6   29.12    5.01
 -13  12   7   42.91    5.71
 -13  12   7   49.80    6.05
 -13  12   7   49.70    6.08
 -13  12   8   31.77    4.88
 -13  13  -4   -0.95    3.44
 -13  13  -4    0.63    3.68
 -13  13  -3   58.36    6.38
 -13  13  -3   45.75    5.94
 -13  13  -3   53.82    6.25
 -13  13  -2   -0.45    4.18
 -13  13  -2    3.74    3.91
 -13  13  -2   -3.33    3.68
 -13  13  -1   63.34    7.12
 -13  13  -1   70.04    7.32
 -13  13   0    6.62    4.12
 -13  13   0   -0.43    3.81
 -13  13   1   44.33    6.31
 -13  13   1   61.53    6.42
 -13  13   2    9.64    4.29
 -13  13   2   16.74    4.38
 -13  13   3    7.53    4.03
 -13  13   3    4.72    3.96
 -13  13   3    3.72    3.92
 -13  13   3    6.76    3.63
 -13  13   4    1.87    3.85
 -13  13   4   -1.34    3.91
 -13  13   4   -0.45    3.57
 -13  13   5   26.63    4.65
 -13  13   5   21.72    4.64
 -13  13   6   29.93    4.66
 -13  13   6   22.45    4.44
 -13  14   1   43.77    5.49
 -13  14   2    3.37    3.43
 -12 -10   1    1.05    2.51
 -12 -10   2    2.87    2.53
 -12 -10   3   18.95    3.26
 -12 -10   5   53.48    5.13
 -12  -9  -2   95.25    7.63
 -12  -9  -1    1.71    2.64
 -12  -9   0   52.82    5.35
 -12  -9   1   -1.24    2.94
 -12  -9   2   43.55    5.03
 -12  -9   3   23.29    3.98
 -12  -9   5   51.52    5.53
 -12  -9   6   38.25    4.65
 -12  -9   7   75.38    6.67
 -12  -9   8   10.89    2.75
 -12  -8  -3    1.31    2.71
 -12  -8  -2   93.35    7.98
 -12  -8  -1    2.46    3.22
 -12  -8   0   98.91    8.62
 -12  -8   1   27.14    4.55
 -12  -8   2   52.51    5.89
 -12  -8   3    0.80    3.47
 -12  -8   5   28.84    4.67
 -12  -8   6   89.40    8.11
 -12  -8   7    7.33    3.28
 -12  -8   8   16.83    3.49
 -12  -8   9    4.66    2.66
 -12  -7  -4   87.77    7.51
 -12  -7  -3   -1.28    3.25
 -12  -7  -2   97.92    8.76
 -12  -7  -1    1.08    3.64
 -12  -7   0   23.82    4.70
 -12  -7   1   18.85    4.61
 -12  -7   2   21.12    4.56
 -12  -7   3    2.16    3.81
 -12  -7   5   69.08    7.29
 -12  -7   6   65.34    6.99
 -12  -7   7   51.02    5.98
 -12  -7   8  134.70   10.93
 -12  -7   9   22.97    3.97
 -12  -7  10    1.27    1.53
 -12  -6  -4  113.43    9.48
 -12  -6  -3   48.35    5.73
 -12  -6  -2  100.10   10.41
 -12  -6  -2  154.53   10.97
 -12  -6  -1   -0.31    4.35
 -12  -6  -1    0.67    3.55
 -12  -6   0   32.98    5.35
 -12  -6   0   31.43    5.37
 -12  -6   1   -1.00    4.11
 -12  -6   1    1.55    3.89
 -12  -6   2    8.52    4.21
 -12  -6   3   10.61    4.54
 -12  -6   5   45.82    6.25
 -12  -6   6  214.47   16.72
 -12  -6   7   53.23    6.56
 -12  -6   7   59.90    6.29
 -12  -6   8  135.24   11.20
 -12  -6   8  133.85   11.09
 -12  -6   9  150.24   12.59
 -12  -6   9  169.54   12.71
 -12  -6  10   42.51    5.01
 -12  -6  10   44.04    5.26
 -12  -6  11   10.10    3.41
 -12  -5  -9   10.46    3.31
 -12  -5  -8   -0.56    3.49
 -12  -5  -7   16.03    4.47
 -12  -5  -6   19.86    4.81
 -12  -5  -5   11.44    3.59
 -12  -5  -5    8.05    4.62
 -12  -5  -5   10.06    4.03
 -12  -5  -4  126.15   12.34
 -12  -5  -4  145.26   12.94
 -12  -5  -3   37.14    5.41
 -12  -5  -3   28.31    5.01
 -12  -5  -3   25.24    5.53
 -12  -5  -2  151.80   14.60
 -12  -5  -2  163.21   14.95
 -12  -5  -1    6.73    4.21
 -12  -5  -1    3.57    5.01
 -12  -5  -1   12.80    4.45
 -12  -5   0   76.41    8.37
 -12  -5   0   92.55    9.09
 -12  -5   0   74.63    9.15
 -12  -5   1    1.29    4.73
 -12  -5   1    6.12    4.31
 -12  -5   1    3.61    4.49
 -12  -5   2  107.92   10.54
 -12  -5   2  105.39   10.78
 -12  -5   2  105.87   10.06
 -12  -5   3    4.04    4.29
 -12  -5   3    1.39    4.52
 -12  -5   4   41.77    6.57
 -12  -5   4   37.53    5.26
 -12  -5   5   35.92    5.59
 -12  -5   5   16.91    4.21
 -12  -5   6   26.41    5.16
 -12  -5   6   17.72    4.39
 -12  -5   7   28.50    5.37
 -12  -5   7   33.67    5.14
 -12  -5   8   77.25    7.62
 -12  -5   8   78.31    7.89
 -12  -5   9   58.40    6.46
 -12  -5   9   62.00    6.59
 -12  -5  10   20.99    4.10
 -12  -5  10   24.66    4.33
 -12  -5  11   54.30    5.88
 -12  -5  12   51.89    5.62
 -12  -5  14   19.52    3.26
 -12  -5  15    9.72    2.38
 -12  -4 -10   -2.34    3.09
 -12  -4  -9   61.62    6.72
 -12  -4  -8    3.56    3.90
 -12  -4  -7   54.35    6.03
 -12  -4  -7    9.62    3.31
 -12  -4  -6   15.92    4.48
 -12  -4  -6   13.29    4.92
 -12  -4  -5   15.08    5.00
 -12  -4  -5   25.04    4.43
 -12  -4  -5   25.80    5.60
 -12  -4  -5   22.23    4.64
 -12  -4  -4  115.97   11.32
 -12  -4  -4   96.60   10.39
 -12  -4  -4  110.52   11.01
 -12  -4  -3   64.17    6.81
 -12  -4  -3   47.76    7.15
 -12  -4  -3   49.86    7.10
 -12  -4  -2  111.20    9.85
 -12  -4  -2   86.79    9.76
 -12  -4  -2  102.81   10.32
 -12  -4  -1   19.22    5.64
 -12  -4  -1   19.80    5.27
 -12  -4  -1   25.89    5.24
 -12  -4   0  189.96   15.23
 -12  -4   0  180.52   15.54
 -12  -4   0  176.43   15.60
 -12  -4   1    8.73    4.80
 -12  -4   1   12.29    5.10
 -12  -4   1   18.04    5.77
 -12  -4   2  127.29   12.21
 -12  -4   2  132.60   12.46
 -12  -4   2  129.60   11.84
 -12  -4   3    4.43    4.72
 -12  -4   3    7.61    3.65
 -12  -4   4  153.89   12.58
 -12  -4   5    6.95    3.81
 -12  -4   5    8.58    4.62
 -12  -4   6  128.14   11.33
 -12  -4   6   96.42    9.72
 -12  -4   6  101.51   10.27
 -12  -4   6  123.75   10.07
 -12  -4   7   10.23    4.05
 -12  -4   7   10.98    4.70
 -12  -4   7   14.93    4.53
 -12  -4   8  249.09   18.30
 -12  -4   8  231.89   18.16
 -12  -4   8  225.51   17.94
 -12  -4   9    4.91    3.86
 -12  -4   9    6.97    3.84
 -12  -4   9    5.79    4.18
 -12  -4  10   34.07    4.94
 -12  -4  10   33.66    5.03
 -12  -4  11    7.22    3.57
 -12  -4  11   -1.37    1.43
 -12  -4  12    0.26    3.17
 -12  -4  15   49.13    4.89
 -12  -4  16    8.10    2.25
 -12  -3 -10    5.15    3.47
 -12  -3  -9   17.39    4.50
 -12  -3  -8   -1.56    3.83
 -12  -3  -8    4.27    4.19
 -12  -3  -7   66.54    6.83
 -12  -3  -7   51.96    6.32
 -12  -3  -6    0.33    3.75
 -12  -3  -6   10.41    4.91
 -12  -3  -6    2.80    4.42
 -12  -3  -5  113.05    9.01
 -12  -3  -5   71.80    8.80
 -12  -3  -5   97.05    9.92
 -12  -3  -5   83.71    9.38
 -12  -3  -4   36.24    5.58
 -12  -3  -4   28.30    5.66
 -12  -3  -4   33.03    6.16
 -12  -3  -4   34.96    6.45
 -12  -3  -3   77.74    9.86
 -12  -3  -3   92.25   10.25
 -12  -3  -3  125.80   10.12
 -12  -3  -3  114.72   10.67
 -12  -3  -2   29.05    5.94
 -12  -3  -2   27.18    6.10
 -12  -3  -2   35.88    5.85
 -12  -3  -2   31.07    6.32
 -12  -3  -1   54.72    7.50
 -12  -3  -1   41.10    6.69
 -12  -3  -1   48.09    7.09
 -12  -3   0   20.02    5.33
 -12  -3   0   12.36    5.72
 -12  -3   0   16.51    5.43
 -12  -3   1    7.45    4.72
 -12  -3   1    1.93    5.28
 -12  -3   1    1.17    4.67
 -12  -3   2   93.47    9.26
 -12  -3   2  104.02   10.10
 -12  -3   2   83.38    8.07
 -12  -3   2   73.29    8.37
 -12  -3   2   96.33   12.48
 -12  -3   3   11.44    4.42
 -12  -3   3    8.22    3.70
 -12  -3   4  273.66   18.10
 -12  -3   4  275.62   19.79
 -12  -3   5    7.13    4.30
 -12  -3   5    8.08    4.68
 -12  -3   5    6.99    5.68
 -12  -3   5   10.12    3.83
 -12  -3   5    6.20    4.91
 -12  -3   6  507.23   35.70
 -12  -3   6  494.35   34.36
 -12  -3   6  471.68   34.69
 -12  -3   6  455.58   34.30
 -12  -3   7   10.33    4.59
 -12  -3   7    1.43    4.49
 -12  -3   7    6.05    3.99
 -12  -3   8  331.17   25.32
 -12  -3   8  378.29   25.89
 -12  -3   8  333.18   25.46
 -12  -3   9    4.68    4.73
 -12  -3   9    6.26    3.75
 -12  -3   9    9.45    4.31
 -12  -3   9    4.74    3.82
 -12  -3  10  154.67   13.10
 -12  -3  10  152.75   13.35
 -12  -3  11    2.07    3.54
 -12  -3  11    4.07    2.36
 -12  -3  12   31.36    4.76
 -12  -3  13    1.27    3.18
 -12  -3  15   43.76    4.80
 -12  -3  16    0.59    2.36
 -12  -2 -11    6.26    3.35
 -12  -2 -10   -4.19    3.77
 -12  -2  -9    0.79    3.99
 -12  -2  -9    7.77    4.45
 -12  -2  -9   -7.52    4.27
 -12  -2  -9   -0.97    4.41
 -12  -2  -8   -3.78    4.20
 -12  -2  -8   -2.81    3.15
 -12  -2  -8   -0.36    4.68
 -12  -2  -8   -0.35    4.66
 -12  -2  -8   -1.89    4.52
 -12  -2  -7   56.67    7.50
 -12  -2  -7   52.41    7.18
 -12  -2  -7   64.00    7.80
 -12  -2  -7   55.33    7.61
 -12  -2  -6   -0.78    4.67
 -12  -2  -6    3.44    5.13
 -12  -2  -6    3.88    4.64
 -12  -2  -5  175.71   14.57
 -12  -2  -5  161.69   13.36
 -12  -2  -5  162.30   14.14
 -12  -2  -5  148.82   14.04
 -12  -2  -4   66.59    8.32
 -12  -2  -4   65.89    8.15
 -12  -2  -4   58.70    7.27
 -12  -2  -3  237.90   19.67
 -12  -2  -3  262.89   19.17
 -12  -2  -3  229.37   19.56
 -12  -2  -2   37.29    6.37
 -12  -2  -2   36.33    6.92
 -12  -2  -2   43.26    6.92
 -12  -2  -1   78.92   10.02
 -12  -2  -1   84.46    9.71
 -12  -2  -1  109.24   13.23
 -12  -2  -1  109.11    9.90
 -12  -2   0   62.22    7.27
 -12  -2   0   45.59    9.78
 -12  -2   0   43.26    7.12
 -12  -2   0   38.46    5.79
 -12  -2   1  130.19   12.24
 -12  -2   1  124.51   15.87
 -12  -2   2  130.29   15.56
 -12  -2   2  163.60   13.79
 -12  -2   2  155.15   12.80
 -12  -2   2  139.88   11.60
 -12  -2   2  122.28   12.13
 -12  -2   3    6.40    4.57
 -12  -2   3   -1.20    4.01
 -12  -2   3    9.53    3.85
 -12  -2   3   -2.08    4.51
 -12  -2   3   -4.03    5.30
 -12  -2   4   72.07    8.19
 -12  -2   4   78.63    7.52
 -12  -2   4   64.04    7.77
 -12  -2   4   75.37    9.09
 -12  -2   4   70.67    8.97
 -12  -2   4   66.26   11.19
 -12  -2   5   -1.52    5.63
 -12  -2   5    4.68    6.68
 -12  -2   5   -1.84    3.66
 -12  -2   5    0.39    4.40
 -12  -2   5    4.91    4.64
 -12  -2   5    0.52    4.51
 -12  -2   5   -2.41    4.54
 -12  -2   6  273.25   27.01
 -12  -2   6  337.25   24.99
 -12  -2   6  302.92   23.79
 -12  -2   6  312.69   23.88
 -12  -2   6  339.92   23.61
 -12  -2   6  314.59   24.16
 -12  -2   7   50.11    6.35
 -12  -2   7   68.51    8.38
 -12  -2   7   57.92    6.85
 -12  -2   7   59.17    7.20
 -12  -2   7   53.17    7.36
 -12  -2   8  261.47   18.51
 -12  -2   8  221.35   17.80
 -12  -2   8  247.31   17.80
 -12  -2   8  259.39   19.20
 -12  -2   9   78.50    7.70
 -12  -2   9   65.00    7.66
 -12  -2   9   65.89    7.56
 -12  -2   9   71.62    8.43
 -12  -2  10  149.39   12.60
 -12  -2  10  149.42   12.79
 -12  -2  10  175.47   13.82
 -12  -2  10  150.43   12.99
 -12  -2  11    6.80    3.87
 -12  -2  11   12.93    3.35
 -12  -2  11   18.65    4.79
 -12  -2  11    8.76    5.24
 -12  -2  12   30.72    6.14
 -12  -2  12   30.18    5.63
 -12  -2  12   22.85    4.61
 -12  -2  13   -0.54    3.15
 -12  -2  13    7.54    4.80
 -12  -2  16   27.21    3.73
 -12  -2  17   21.42    2.89
 -12  -1 -11   27.53    4.77
 -12  -1 -11   20.28    4.31
 -12  -1 -11   17.08    4.18
 -12  -1 -10    1.13    4.07
 -12  -1 -10    4.13    4.03
 -12  -1 -10   13.76    4.65
 -12  -1 -10    5.17    4.17
 -12  -1  -9    4.06    4.61
 -12  -1  -9   -1.43    4.22
 -12  -1  -9    5.47    4.62
 -12  -1  -9    5.03    4.81
 -12  -1  -8   -3.55    4.51
 -12  -1  -8    8.21    4.44
 -12  -1  -8    8.20    4.98
 -12  -1  -8    0.80    4.82
 -12  -1  -7   52.89    7.51
 -12  -1  -7   72.06    8.10
 -12  -1  -7   62.44    7.69
 -12  -1  -6    8.89    5.32
 -12  -1  -6    8.14    6.94
 -12  -1  -6    7.83    4.55
 -12  -1  -6    6.00    5.03
 -12  -1  -5   62.48    7.16
 -12  -1  -5   64.68    8.26
 -12  -1  -5   69.20    7.96
 -12  -1  -4   98.50    9.02
 -12  -1  -4   76.73    9.73
 -12  -1  -4   84.67    9.40
 -12  -1  -4   76.05   12.71
 -12  -1  -4   84.72    9.79
 -12  -1  -3   93.91   10.64
 -12  -1  -3   82.38   13.57
 -12  -1  -3  100.37   10.31
 -12  -1  -3  111.89   10.14
 -12  -1  -3   95.30   10.67
 -12  -1  -2  126.43   16.58
 -12  -1  -2  172.23   14.04
 -12  -1  -2  182.25   14.54
 -12  -1  -2  157.94   14.65
 -12  -1  -2  139.99   18.04
 -12  -1  -1  194.51   14.25
 -12  -1  -1  119.55   12.74
 -12  -1  -1  141.00   17.77
 -12  -1  -1  184.90   14.36
 -12  -1  -1  176.62   17.73
 -12  -1   0   82.98   12.17
 -12  -1   0   76.46    8.76
 -12  -1   0  109.06    9.80
 -12  -1   1  179.82   14.77
 -12  -1   1  187.06   14.11
 -12  -1   1  130.59   12.60
 -12  -1   1  186.73   18.08
 -12  -1   1  148.47   13.26
 -12  -1   2  135.15   12.07
 -12  -1   2  115.01   10.97
 -12  -1   2  100.07   10.21
 -12  -1   2  126.81   11.75
 -12  -1   2  115.97   10.89
 -12  -1   2  107.21   13.99
 -12  -1   3   23.55    5.73
 -12  -1   3   15.94    5.02
 -12  -1   3   29.87    6.15
 -12  -1   3   26.23    6.74
 -12  -1   3   25.73    4.41
 -12  -1   4   31.94    5.94
 -12  -1   4   29.22    5.65
 -12  -1   4   40.42    6.94
 -12  -1   4   39.71    6.41
 -12  -1   4   29.33    8.46
 -12  -1   4   34.42    5.19
 -12  -1   4   35.88    7.07
 -12  -1   5   22.70    6.15
 -12  -1   5   15.28    5.15
 -12  -1   5   18.83    5.36
 -12  -1   5   13.70    5.15
 -12  -1   5    9.37    7.35
 -12  -1   5   18.75    4.22
 -12  -1   5    6.81    5.35
 -12  -1   6  154.76   14.18
 -12  -1   6  165.21   13.47
 -12  -1   6  153.67   16.94
 -12  -1   6  147.07   13.54
 -12  -1   6  145.67   13.20
 -12  -1   6  177.50   12.93
 -12  -1   6  160.32   14.22
 -12  -1   6  127.97   12.48
 -12  -1   7   13.93    5.38
 -12  -1   7    6.61    4.52
 -12  -1   7   14.04    4.62
 -12  -1   7   15.11    5.37
 -12  -1   7   26.19    5.77
 -12  -1   7    3.58    7.20
 -12  -1   8  231.49   18.35
 -12  -1   8  253.38   19.00
 -12  -1   8  216.99   18.18
 -12  -1   8  253.00   19.34
 -12  -1   8  235.12   19.34
 -12  -1   9   -2.26    4.40
 -12  -1   9    1.71    4.38
 -12  -1   9    0.41    4.85
 -12  -1  10  139.56   12.65
 -12  -1  10  144.61   13.14
 -12  -1  11   -4.84    5.28
 -12  -1  11    2.08    4.52
 -12  -1  12   31.06    6.33
 -12  -1  12   30.07    5.75
 -12  -1  13   17.01    5.06
 -12  -1  14   61.95    7.30
 -12  -1  16   92.89    7.81
 -12  -1  17   20.73    3.03
 -12   0 -12    3.32    3.63
 -12   0 -11   51.23    6.03
 -12   0 -11   59.05    6.58
 -12   0 -11   45.51    6.11
 -12   0 -11   47.82    6.04
 -12   0 -10   -0.33    3.92
 -12   0 -10   -8.82    4.35
 -12   0 -10   -0.30    4.45
 -12   0 -10    1.72    4.78
 -12   0  -9   57.54    7.43
 -12   0  -9   60.75    7.71
 -12   0  -9   56.87    7.07
 -12   0  -9   55.02    7.06
 -12   0  -8   15.18    5.62
 -12   0  -8   24.42    5.32
 -12   0  -8   18.99    5.30
 -12   0  -7   35.31    6.05
 -12   0  -7   20.07    7.83
 -12   0  -7   38.97    6.07
 -12   0  -7   37.95    6.76
 -12   0  -6   -0.78    4.41
 -12   0  -6    3.30    5.16
 -12   0  -6   -0.99    6.99
 -12   0  -6    5.05    3.98
 -12   0  -6   -2.15    4.43
 -12   0  -6   10.27    5.36
 -12   0  -5   43.18    7.34
 -12   0  -5   70.37    8.44
 -12   0  -5   37.55    9.97
 -12   0  -5   51.84    6.71
 -12   0  -5   58.57    7.97
 -12   0  -5   63.80    7.59
 -12   0  -4   -1.09    7.50
 -12   0  -4   -0.69    4.35
 -12   0  -4    1.48    5.25
 -12   0  -4    3.51    4.47
 -12   0  -3   28.45    8.12
 -12   0  -3   36.24    6.13
 -12   0  -3   32.90    6.09
 -12   0  -3   31.30    9.36
 -12   0  -3   28.92    6.68
 -12   0  -2   57.34    7.37
 -12   0  -2   44.51   11.40
 -12   0  -2   58.73    7.29
 -12   0  -2   33.48    7.43
 -12   0  -2   57.14    9.81
 -12   0  -1   62.36    8.72
 -12   0  -1   61.38    8.67
 -12   0  -1   66.00   12.12
 -12   0  -1   55.43    7.37
 -12   0  -1   84.58    8.51
 -12   0  -1   78.72    8.51
 -12   0   0   61.57    7.39
 -12   0   0   60.73    8.02
 -12   0   0   42.18    6.64
 -12   0   0   46.61    6.26
 -12   0   0   36.31   10.99
 -12   0   1  120.93   11.15
 -12   0   1   84.76    9.18
 -12   0   1   90.97    9.82
 -12   0   1  105.91   10.26
 -12   0   2   19.34    5.41
 -12   0   2   25.18    5.55
 -12   0   2   24.08    5.27
 -12   0   2   23.04    6.45
 -12   0   3   37.97    6.69
 -12   0   3   21.95    6.18
 -12   0   3   21.49    5.40
 -12   0   3   24.20    5.49
 -12   0   3   24.93    4.33
 -12   0   3   30.82    9.77
 -12   0   4   98.13    8.91
 -12   0   4   96.84   13.99
 -12   0   4  119.97   11.08
 -12   0   4  100.52    9.89
 -12   0   4  119.26   11.18
 -12   0   4   70.56    8.70
 -12   0   4  104.75   10.17
 -12   0   4  101.55    9.85
 -12   0   5  152.62   13.37
 -12   0   5  150.92   12.68
 -12   0   5  143.60   13.37
 -12   0   5  151.00   12.86
 -12   0   5  129.94   16.24
 -12   0   5  140.79   12.55
 -12   0   5  115.34   11.61
 -12   0   6  225.70   23.17
 -12   0   6  255.09   19.86
 -12   0   6  289.73   19.91
 -12   0   6  212.50   18.72
 -12   0   6  260.18   20.33
 -12   0   6  265.92   20.43
 -12   0   6  232.85   19.28
 -12   0   7   75.56    8.68
 -12   0   7   74.38    9.21
 -12   0   7   92.55    9.63
 -12   0   7   88.83    9.15
 -12   0   7   84.78    8.77
 -12   0   7   68.20   11.90
 -12   0   7   92.22   12.01
 -12   0   8  172.93   16.03
 -12   0   8  225.32   16.98
 -12   0   8  189.96   16.19
 -12   0   8  240.95   17.51
 -12   0   9   -0.33    4.22
 -12   0   9   -1.84    4.70
 -12   0   9    2.58    5.02
 -12   0  10   74.83    8.23
 -12   0  10   73.17    8.78
 -12   0  10   62.87    7.33
 -12   0  11    2.60    4.76
 -12   0  11    2.71    3.26
 -12   0  12    1.97    3.65
 -12   0  12   13.00    5.19
 -12   0  13   24.61    4.50
 -12   0  13   39.88    6.39
 -12   0  13   29.19    5.98
 -12   0  14    4.17    3.65
 -12   0  14    8.25    4.80
 -12   0  15   12.77    4.45
 -12   0  15    7.20    3.50
 -12   0  17   61.07    5.55
 -12   1 -12    1.89    3.21
 -12   1 -12   -1.06    3.72
 -12   1 -11   44.46    6.06
 -12   1 -11   31.10    5.33
 -12   1 -11   46.84    6.20
 -12   1 -10   -4.15    4.01
 -12   1 -10    0.98    3.83
 -12   1 -10    1.33    4.77
 -12   1  -9   20.97    5.18
 -12   1  -9   23.06    5.10
 -12   1  -9   21.08    5.63
 -12   1  -8    1.94    4.16
 -12   1  -8    5.70    5.26
 -12   1  -8    4.06    4.35
 -12   1  -8   -1.24    5.31
 -12   1  -7   96.45    9.78
 -12   1  -7   86.97    9.47
 -12   1  -7  106.41   10.46
 -12   1  -7  114.43   10.68
 -12   1  -6   20.65    5.86
 -12   1  -6   12.97    5.03
 -12   1  -6   17.86    4.94
 -12   1  -6   17.85    8.30
 -12   1  -6   17.99    4.60
 -12   1  -6   18.04    5.78
 -12   1  -5  108.61   15.64
 -12   1  -5  129.64   12.07
 -12   1  -5  134.60   11.78
 -12   1  -5  138.90   13.03
 -12   1  -5  138.73   12.22
 -12   1  -4    5.65    7.81
 -12   1  -4   -1.67    4.34
 -12   1  -4   11.56    6.46
 -12   1  -4    9.93    5.46
 -12   1  -4    0.35    4.24
 -12   1  -3  213.91   17.62
 -12   1  -3  201.99   16.87
 -12   1  -3  196.98   16.72
 -12   1  -3  227.93   17.82
 -12   1  -3  175.40   20.96
 -12   1  -2   -0.99    5.38
 -12   1  -2   -2.28    4.42
 -12   1  -2   -1.61    4.23
 -12   1  -2   -2.55    4.24
 -12   1  -2    1.17    8.28
 -12   1  -2   -3.97    5.38
 -12   1  -1   78.96    9.51
 -12   1  -1   69.81    7.76
 -12   1  -1   65.28    8.54
 -12   1  -1   77.84    9.25
 -12   1  -1   64.92    8.07
 -12   1   0    7.37    8.30
 -12   1   0    1.46    5.12
 -12   1   0    2.30    4.13
 -12   1   0    6.93    5.62
 -12   1   0    4.33    4.74
 -12   1   1   67.90   12.74
 -12   1   1  102.71   13.64
 -12   1   1   68.79    9.06
 -12   1   1   69.77    8.09
 -12   1   1   71.03    8.57
 -12   1   2   56.18   11.59
 -12   1   2   46.19    6.66
 -12   1   2   27.34    5.98
 -12   1   2   41.49    7.42
 -12   1   3  157.31   16.23
 -12   1   3  111.11   10.91
 -12   1   3  129.49   11.90
 -12   1   3  127.50   15.68
 -12   1   3   98.38   10.24
 -12   1   3   90.24    9.56
 -12   1   4   78.25    9.24
 -12   1   4   83.53    8.92
 -12   1   4   86.67    9.40
 -12   1   4   70.90    8.38
 -12   1   4   80.88   12.97
 -12   1   4   80.30    8.70
 -12   1   4   88.12   12.92
 -12   1   4   54.24    7.55
 -12   1   5   16.24    5.01
 -12   1   5   13.80    8.53
 -12   1   5   10.92    5.24
 -12   1   5   11.16    5.88
 -12   1   5   18.36    5.67
 -12   1   5   19.20    5.28
 -12   1   5    5.96    7.61
 -12   1   5   14.31    5.39
 -12   1   6  289.72   29.17
 -12   1   6  329.99   25.75
 -12   1   6  376.35   26.86
 -12   1   6  386.54   26.38
 -12   1   6  315.01   29.87
 -12   1   6  371.74   26.81
 -12   1   6  322.99   25.51
 -12   1   7   38.02    6.45
 -12   1   7   41.05    6.29
 -12   1   7   32.51    9.22
 -12   1   7   32.86    6.52
 -12   1   7   33.76    6.88
 -12   1   7   39.38    6.78
 -12   1   7   27.07    9.19
 -12   1   8  139.38   12.91
 -12   1   8  122.89   15.83
 -12   1   8  143.74   12.78
 -12   1   8  146.79   13.32
 -12   1   8  155.36   13.74
 -12   1   8  168.71   13.74
 -12   1   9   37.96    8.96
 -12   1   9   45.14    6.70
 -12   1   9   55.02    7.45
 -12   1   9   46.74    6.23
 -12   1   9   40.94    6.92
 -12   1   9   33.88    5.36
 -12   1   9   45.12    7.21
 -12   1  10   13.18    4.56
 -12   1  10   20.16    4.45
 -12   1  10   32.77    6.29
 -12   1  10   20.00    5.48
 -12   1  11    1.39    3.77
 -12   1  11    0.39    4.63
 -12   1  12    9.51    5.62
 -12   1  12    4.93    4.95
 -12   1  12    7.95    4.15
 -12   1  13    0.26    3.84
 -12   1  13    0.36    4.79
 -12   1  13    7.37    5.20
 -12   1  14   10.54    4.34
 -12   1  14   23.59    5.35
 -12   1  14   21.54    5.59
 -12   1  15    1.09    3.74
 -12   1  15    1.55    4.26
 -12   1  17   14.61    2.93
 -12   2 -12    7.95    4.01
 -12   2 -11   10.83    3.87
 -12   2 -11    7.64    4.53
 -12   2 -10   10.65    5.16
 -12   2 -10    2.49    4.72
 -12   2 -10    0.95    3.95
 -12   2  -9    6.73    5.21
 -12   2  -9   15.05    5.54
 -12   2  -9   11.87    4.21
 -12   2  -8    3.58    5.52
 -12   2  -8   -0.37    3.97
 -12   2  -8    3.88    7.22
 -12   2  -8    2.58    5.29
 -12   2  -7   60.23    7.58
 -12   2  -7   72.01   11.87
 -12   2  -7   71.79    8.84
 -12   2  -6    4.39    7.78
 -12   2  -6    3.87    3.97
 -12   2  -6   -1.18    4.05
 -12   2  -6    2.42    5.03
 -12   2  -5  246.62   17.71
 -12   2  -5  172.06   16.16
 -12   2  -5  172.83   20.90
 -12   2  -5  194.41   16.15
 -12   2  -5  231.01   17.54
 -12   2  -4   12.01    4.51
 -12   2  -4    7.38    5.39
 -12   2  -4   11.36    5.69
 -12   2  -4    7.77    4.63
 -12   2  -4    6.98    7.98
 -12   2  -3  221.23   16.50
 -12   2  -3  199.24   16.39
 -12   2  -3  231.62   20.83
 -12   2  -3  192.26   15.40
 -12   2  -2    5.45    4.10
 -12   2  -2   -0.38    4.63
 -12   2  -2   11.90    5.71
 -12   2  -2   -1.04    8.69
 -12   2  -2    0.49    5.10
 -12   2  -1  284.70   25.06
 -12   2  -1  233.16   19.25
 -12   2  -1  261.03   20.45
 -12   2  -1  240.08   24.95
 -12   2  -1  249.63   20.29
 -12   2  -1  242.95   19.78
 -12   2  -1  286.55   25.53
 -12   2   0   -6.29    9.22
 -12   2   0    4.92    5.42
 -12   2   0   -2.86    4.73
 -12   2   0   -4.78    8.75
 -12   2   0   -4.28    5.43
 -12   2   0    0.39    4.50
 -12   2   0   -3.30    8.60
 -12   2   1  102.58    9.79
 -12   2   1   91.91   11.21
 -12   2   1  108.45   10.62
 -12   2   1  161.07   16.49
 -12   2   1   95.66   15.38
 -12   2   1  183.56   17.26
 -12   2   2    5.02    4.71
 -12   2   2   -3.58    8.32
 -12   2   2   15.49    5.85
 -12   2   2    5.07    3.99
 -12   2   3    9.92    4.59
 -12   2   3   12.38    5.16
 -12   2   3   10.31    8.76
 -12   2   3    9.54    9.18
 -12   2   3   27.84    6.24
 -12   2   4    4.74    4.35
 -12   2   4   14.07    8.83
 -12   2   4    9.09    4.87
 -12   2   4    5.70    5.33
 -12   2   4    8.16    7.88
 -12   2   4    2.89    5.03
 -12   2   5   15.49    6.17
 -12   2   5   22.89    6.15
 -12   2   5   28.48    6.27
 -12   2   5   19.24    9.89
 -12   2   5   30.11    9.53
 -12   2   5   26.20    5.56
 -12   2   5   25.79    5.44
 -12   2   6   33.10    6.17
 -12   2   6   14.97    5.13
 -12   2   6    7.34    8.88
 -12   2   6   18.86    5.97
 -12   2   6    8.81    8.31
 -12   2   6   16.58    5.64
 -12   2   6   12.71    4.98
 -12   2   7   45.45    7.50
 -12   2   7   39.78   10.42
 -12   2   7   75.60    8.27
 -12   2   7   60.57    7.96
 -12   2   7   51.91   10.88
 -12   2   7   35.78    6.73
 -12   2   7   53.06    7.08
 -12   2   7   52.26    7.80
 -12   2   8  168.13   13.33
 -12   2   8  138.85   12.89
 -12   2   8  171.54   13.74
 -12   2   8  182.95   14.11
 -12   2   8  130.76   16.59
 -12   2   8  150.60   16.67
 -12   2   8  118.29   12.01
 -12   2   9   41.55    6.93
 -12   2   9   33.35    6.14
 -12   2   9   33.88    8.70
 -12   2   9   37.85    6.35
 -12   2   9   28.16    5.36
 -12   2   9   43.52    9.31
 -12   2   9   28.99    5.61
 -12   2  10   92.72    8.78
 -12   2  10   73.14    8.84
 -12   2  10   63.23    7.37
 -12   2  10   96.73    9.21
 -12   2  10   48.93    7.23
 -12   2  11   28.70    5.31
 -12   2  11   36.25    6.63
 -12   2  11   32.83    6.30
 -12   2  12    3.28    4.05
 -12   2  12    5.89    5.15
 -12   2  12    5.01    5.17
 -12   2  13   11.13    4.44
 -12   2  13   15.95    5.41
 -12   2  13   14.79    5.45
 -12   2  14   77.36    8.28
 -12   2  14   96.82    9.42
 -12   2  15    1.53    4.28
 -12   2  15    4.47    3.95
 -12   2  16   52.79    6.33
 -12   2  16   74.54    7.03
 -12   2  18   23.96    2.82
 -12   3 -12   46.94    6.15
 -12   3 -12   47.10    6.23
 -12   3 -11   35.46    6.09
 -12   3 -11   44.23    6.44
 -12   3 -10   31.06    6.33
 -12   3 -10   34.39    6.33
 -12   3  -9    5.91    5.21
 -12   3  -9    8.47    4.06
 -12   3  -8   28.52    9.10
 -12   3  -8   31.23    5.07
 -12   3  -8   43.62    7.21
 -12   3  -7   -2.81    5.36
 -12   3  -7   -1.08    7.42
 -12   3  -7   -5.54    5.07
 -12   3  -6   -0.32    4.62
 -12   3  -6   -0.61    3.98
 -12   3  -6   -4.33    5.72
 -12   3  -6   -5.67    8.43
 -12   3  -6    1.44    5.36
 -12   3  -5   40.72    6.35
 -12   3  -5   43.96    7.56
 -12   3  -5   35.24    6.51
 -12   3  -5   45.72    7.45
 -12   3  -5   45.48   11.00
 -12   3  -4  116.54   14.97
 -12   3  -4   74.39    9.32
 -12   3  -4  118.71   11.11
 -12   3  -4  111.69   10.21
 -12   3  -4  102.17   10.30
 -12   3  -4  118.82   11.22
 -12   3  -3  101.01   10.86
 -12   3  -3  134.11   15.69
 -12   3  -3  100.84   10.95
 -12   3  -3   88.77    9.58
 -12   3  -3  101.97   10.47
 -12   3  -3  107.52   10.40
 -12   3  -2   57.55    8.29
 -12   3  -2   49.53    7.02
 -12   3  -2   54.83    7.69
 -12   3  -2   48.68    7.72
 -12   3  -2   58.85   11.42
 -12   3  -2   47.29   10.99
 -12   3  -2   61.36   11.86
 -12   3  -1  247.50   19.02
 -12   3  -1  265.32   24.45
 -12   3  -1  247.06   23.75
 -12   3  -1  223.85   19.24
 -12   3  -1  203.36   23.34
 -12   3  -1  221.13   18.45
 -12   3  -1  250.51   19.53
 -12   3   0   83.99    9.07
 -12   3   0   71.11    7.99
 -12   3   0   73.56    9.38
 -12   3   0  103.63   14.10
 -12   3   0  101.88   14.38
 -12   3   0   84.05   13.91
 -12   3   0   81.97    9.24
 -12   3   0   81.74    9.73
 -12   3   1   39.03    6.10
 -12   3   1   38.77    7.36
 -12   3   1   55.42   11.34
 -12   3   1   46.88    6.83
 -12   3   1   55.98   11.29
 -12   3   1   40.63   10.74
 -12   3   2   59.40   12.06
 -12   3   2   48.56    6.40
 -12   3   2   68.14   12.10
 -12   3   2   45.86    7.70
 -12   3   2   35.40    6.91
 -12   3   3  270.75   20.44
 -12   3   3  237.99   19.32
 -12   3   3  248.16   19.90
 -12   3   3  246.74   24.88
 -12   3   4   -0.73    4.57
 -12   3   4   -6.53    8.46
 -12   3   4   -3.21    5.41
 -12   3   4    5.14    8.15
 -12   3   4   -5.16    5.17
 -12   3   5  145.46   13.15
 -12   3   5  126.71   16.34
 -12   3   5  149.79   13.09
 -12   3   5  141.25   17.17
 -12   3   5  122.37   12.11
 -12   3   5  142.46   12.78
 -12   3   6   43.73   10.57
 -12   3   6   28.62    5.16
 -12   3   6   41.19    6.79
 -12   3   6   34.37    6.34
 -12   3   6   43.47    6.74
 -12   3   6   37.15    9.80
 -12   3   6   35.67    6.94
 -12   3   6   38.11    6.76
 -12   3   7   96.90    9.47
 -12   3   7   83.75    9.17
 -12   3   7   88.02   13.19
 -12   3   7   79.08   13.00
 -12   3   7   58.00    7.80
 -12   3   7   87.27    9.51
 -12   3   7   75.21    8.78
 -12   3   7   90.12    9.65
 -12   3   8   81.72    8.59
 -12   3   8   61.34    7.97
 -12   3   8   52.98    7.41
 -12   3   8   89.82    8.68
 -12   3   8   69.23   11.79
 -12   3   8   59.70   11.88
 -12   3   8   91.47    9.42
 -12   3   9   34.47    6.23
 -12   3   9   33.45    5.95
 -12   3   9   58.26    7.40
 -12   3   9   33.81    9.16
 -12   3   9   52.85    7.51
 -12   3   9   57.31    7.66
 -12   3   9   31.92    9.17
 -12   3  10   85.52    9.00
 -12   3  10   62.74    7.64
 -12   3  10   71.78    8.20
 -12   3  10   81.74    9.25
 -12   3  10   91.51    9.49
 -12   3  11   10.76    5.28
 -12   3  11   10.69    5.40
 -12   3  11   10.55    3.79
 -12   3  11   11.37    5.56
 -12   3  11   10.29    4.38
 -12   3  12   15.80    4.81
 -12   3  12   17.14    4.22
 -12   3  12   19.93    5.97
 -12   3  13   -5.75    5.13
 -12   3  13   -0.74    3.48
 -12   3  13   -2.41    4.19
 -12   3  14   28.49    5.99
 -12   3  14   16.10    3.74
 -12   3  14   14.68    4.77
 -12   3  15   -1.78    2.23
 -12   3  15    9.06    4.49
 -12   3  15   12.36    4.63
 -12   3  15    7.87    4.22
 -12   3  16   69.98    7.37
 -12   3  16   89.80    8.00
 -12   4 -13   30.80    4.74
 -12   4 -12   29.00    5.09
 -12   4 -12   20.27    4.86
 -12   4 -11   35.49    5.85
 -12   4 -11   25.36    5.58
 -12   4 -10   33.86    6.42
 -12   4  -9   34.77    6.41
 -12   4  -9    9.73    3.78
 -12   4  -8   70.37   12.64
 -12   4  -8   93.09    9.31
 -12   4  -8   98.76   10.54
 -12   4  -7    2.22    8.14
 -12   4  -7    0.93    4.96
 -12   4  -7    1.27    5.09
 -12   4  -7    4.65    5.41
 -12   4  -6   21.56    6.15
 -12   4  -6   16.80    4.52
 -12   4  -6   18.44    6.02
 -12   4  -6    6.20    5.08
 -12   4  -6   10.16    4.26
 -12   4  -6   19.66    9.22
 -12   4  -5   21.93    6.05
 -12   4  -5   20.11    5.58
 -12   4  -5   21.34    8.23
 -12   4  -5   16.02    4.80
 -12   4  -5   11.68    5.89
 -12   4  -5    7.38    4.68
 -12   4  -4    3.44    5.47
 -12   4  -4  -15.60    8.95
 -12   4  -4    2.29    5.17
 -12   4  -4    2.07    4.16
 -12   4  -4   -3.80    5.24
 -12   4  -4    2.41    7.77
 -12   4  -3   90.78   13.73
 -12   4  -3   86.67   13.22
 -12   4  -3   57.43    7.94
 -12   4  -3   82.34   13.02
 -12   4  -3   69.04    9.19
 -12   4  -3   70.49    9.06
 -12   4  -3   75.61    8.84
 -12   4  -2    9.62    8.31
 -12   4  -2    6.06    4.65
 -12   4  -2    4.38    5.45
 -12   4  -2    3.23    5.07
 -12   4  -2    1.03    7.88
 -12   4  -2    3.63    5.49
 -12   4  -2    4.84    8.21
 -12   4  -1  265.55   20.33
 -12   4  -1  265.40   20.82
 -12   4  -1  249.93   25.58
 -12   4  -1  204.44   19.44
 -12   4  -1  304.83   20.90
 -12   4  -1  305.60   25.87
 -12   4  -1  290.09   25.52
 -12   4  -1  267.22   21.01
 -12   4   0   16.13    6.10
 -12   4   0    8.76    8.88
 -12   4   0    8.04    4.37
 -12   4   0    6.58    5.36
 -12   4   0   25.21    9.54
 -12   4   0   -5.23    8.86
 -12   4   0    2.02    5.02
 -12   4   1   75.26    8.33
 -12   4   1   59.34    8.72
 -12   4   1   84.55   13.66
 -12   4   1   81.71    9.57
 -12   4   1   93.25   13.33
 -12   4   2    2.09    8.52
 -12   4   2    1.18    8.06
 -12   4   2    2.14    4.59
 -12   4   2    0.43    4.88
 -12   4   2    0.92    5.19
 -12   4   2    1.10    8.70
 -12   4   3  170.65   16.15
 -12   4   3  204.64   16.74
 -12   4   3  214.02   16.14
 -12   4   3  183.75   21.10
 -12   4   4   22.80    9.23
 -12   4   4   17.31    5.87
 -12   4   4   41.78   10.23
 -12   4   4   33.11    6.48
 -12   4   4   23.25    5.59
 -12   4   4   27.49    9.66
 -12   4   5  153.59   14.89
 -12   4   5  200.92   19.83
 -12   4   5  196.82   15.49
 -12   4   5  197.45   20.05
 -12   4   5  171.97   15.35
 -12   4   6   13.10    8.89
 -12   4   6   31.87    6.35
 -12   4   6   35.42    6.28
 -12   4   6   21.63    5.59
 -12   4   6   19.49    5.89
 -12   4   6   40.89   10.37
 -12   4   7  219.62   21.88
 -12   4   7  267.37   18.55
 -12   4   7  250.68   18.15
 -12   4   7  254.89   18.60
 -12   4   7  199.37   17.56
 -12   4   7  215.73   22.03
 -12   4   7  168.16   16.80
 -12   4   8   93.99   13.70
 -12   4   8  170.91   13.37
 -12   4   8  153.93   16.79
 -12   4   8  111.38   11.60
 -12   4   8  161.51   12.84
 -12   4   8  179.98   13.56
 -12   4   8  177.91   17.23
 -12   4   8  105.23   11.75
 -12   4   9   54.65   10.75
 -12   4   9   46.97    7.01
 -12   4   9   76.27    8.59
 -12   4   9   66.36   10.86
 -12   4   9   75.84    8.48
 -12   4   9   52.75    7.02
 -12   4   9   46.47    9.10
 -12   4   9   61.71    8.06
 -12   4  10    3.14    3.88
 -12   4  10    9.04    5.24
 -12   4  10    6.32    6.41
 -12   4  10    9.44    5.39
 -12   4  10    4.85    4.07
 -12   4  10   12.29    5.07
 -12   4  10    4.75    4.38
 -12   4  11   -4.74    4.82
 -12   4  11    4.04    4.46
 -12   4  11   -1.71    4.05
 -12   4  11    3.95    5.84
 -12   4  11    5.61    4.99
 -12   4  12    2.43    5.22
 -12   4  12    0.84    3.82
 -12   4  12   -1.63    4.22
 -12   4  13    4.34    4.41
 -12   4  13    3.69    3.98
 -12   4  13    6.30    5.09
 -12   4  13    3.74    4.91
 -12   4  14    4.32    4.01
 -12   4  14   10.79    4.54
 -12   4  14   16.31    5.25
 -12   4  14   14.54    5.13
 -12   4  15   -1.46    3.64
 -12   4  15    6.29    4.35
 -12   4  15   -0.29    4.23
 -12   4  15    0.50    4.01
 -12   4  16   28.14    4.61
 -12   4  16   34.56    5.00
 -12   5 -12   13.75    4.49
 -12   5 -11   11.02    4.84
 -12   5 -10   20.61    5.88
 -12   5 -10   33.47    6.33
 -12   5  -9   -3.94    4.46
 -12   5  -9    3.30    5.33
 -12   5  -9    1.22    5.13
 -12   5  -8   45.59    6.55
 -12   5  -8   48.86    7.27
 -12   5  -8   44.13    7.50
 -12   5  -7   69.28    8.02
 -12   5  -7   50.74    7.33
 -12   5  -7   56.86    7.13
 -12   5  -6   43.09    7.11
 -12   5  -6   34.29    5.66
 -12   5  -6   47.04    7.40
 -12   5  -6   27.20    5.68
 -12   5  -5   69.89   11.45
 -12   5  -5   64.54    8.36
 -12   5  -5   73.27    8.38
 -12   5  -5   49.46    7.45
 -12   5  -5   66.03    8.67
 -12   5  -4   19.02    5.96
 -12   5  -4   20.79    6.31
 -12   5  -4   18.61    5.39
 -12   5  -4   14.52    9.23
 -12   5  -4   20.16    5.93
 -12   5  -4   21.75    8.56
 -12   5  -4   26.92    9.06
 -12   5  -3  167.48   13.86
 -12   5  -3  151.90   18.57
 -12   5  -3  143.30   13.44
 -12   5  -3  181.48   18.26
 -12   5  -3  156.58   13.99
 -12   5  -3  145.55   17.53
 -12   5  -3  128.83   12.50
 -12   5  -3  188.65   14.64
 -12   5  -2    7.15    8.68
 -12   5  -2   15.19    4.64
 -12   5  -2   10.39    5.66
 -12   5  -2   11.67    9.16
 -12   5  -2   -1.21    8.49
 -12   5  -2   15.26    6.18
 -12   5  -2   11.27    5.20
 -12   5  -2   18.95    5.77
 -12   5  -1   60.19    7.67
 -12   5  -1   62.85    8.26
 -12   5  -1   62.97    8.64
 -12   5  -1   77.83   12.68
 -12   5  -1   99.53   13.60
 -12   5  -1   62.21    8.22
 -12   5  -1   80.76   13.15
 -12   5   0    8.24    5.10
 -12   5   0   -8.37    9.47
 -12   5   0   12.34    4.91
 -12   5   0    8.30    5.47
 -12   5   0   10.19    5.19
 -12   5   0    2.39    8.26
 -12   5   0    7.68    9.67
 -12   5   1   12.62    7.98
 -12   5   1    5.61    5.60
 -12   5   1   13.47    5.60
 -12   5   1   14.15    8.80
 -12   5   1    9.47    5.64
 -12   5   1   12.92    5.05
 -12   5   1   13.26    8.56
 -12   5   2   15.07    9.18
 -12   5   2   23.67    6.17
 -12   5   2   21.24    6.01
 -12   5   2   37.73   10.23
 -12   5   2   16.94    6.31
 -12   5   2   28.43    9.37
 -12   5   2   16.47    5.41
 -12   5   3   -0.56    3.84
 -12   5   3   -2.12    5.18
 -12   5   3    0.80    4.64
 -12   5   3   -0.90    5.10
 -12   5   3   -3.41    8.39
 -12   5   4    3.92    4.14
 -12   5   4   13.32    8.33
 -12   5   4   10.26    4.85
 -12   5   4    2.44    4.86
 -12   5   5   94.17   10.62
 -12   5   5  127.88   10.41
 -12   5   5   96.16   10.69
 -12   5   5  126.94   15.87
 -12   5   6   60.17    8.48
 -12   5   6   86.12   12.78
 -12   5   6   77.38    7.97
 -12   5   6   43.71    7.90
 -12   5   6   62.31    7.87
 -12   5   7  106.16   10.16
 -12   5   7  124.34   11.36
 -12   5   7  124.83   15.73
 -12   5   7  117.32   11.60
 -12   5   7  105.60   11.26
 -12   5   8  125.37   11.11
 -12   5   8  120.33   14.64
 -12   5   8   76.32    9.43
 -12   5   8  106.29   10.74
 -12   5   8  102.32   13.89
 -12   5   8  103.96   10.50
 -12   5   8   94.10    9.46
 -12   5   9   73.14    7.93
 -12   5   9   64.83   11.14
 -12   5   9  103.95    9.59
 -12   5   9   78.95   12.06
 -12   5   9   61.45    8.07
 -12   5   9   49.26    9.91
 -12   5   9   87.71    9.35
 -12   5  10   35.31    6.48
 -12   5  10   20.45    5.44
 -12   5  10   27.38    7.74
 -12   5  10   32.45    6.40
 -12   5  10   29.79    4.99
 -12   5  11  117.77   10.16
 -12   5  11   69.90   11.39
 -12   5  11  109.30    9.81
 -12   5  11   84.31    9.02
 -12   5  11   64.42    8.24
 -12   5  12   11.66    5.48
 -12   5  12   10.01    4.67
 -12   5  12   14.62    5.40
 -12   5  12   10.47    4.15
 -12   5  13   51.23    6.87
 -12   5  13   66.16    7.58
 -12   5  13   72.26    8.12
 -12   5  13   68.85    8.01
 -12   5  14    6.51    4.45
 -12   5  14    7.63    4.07
 -12   5  14    7.81    4.63
 -12   5  14   13.51    4.71
 -12   5  15    2.71    3.81
 -12   5  15    8.08    4.38
 -12   5  15   13.32    4.34
 -12   5  15    3.60    3.59
 -12   5  16   33.39    4.86
 -12   5  16   40.25    5.10
 -12   6 -12   26.18    4.88
 -12   6 -11   -6.49    4.75
 -12   6 -11   -6.33    4.43
 -12   6 -10   46.71    6.87
 -12   6 -10   38.69    5.64
 -12   6 -10   35.58    6.47
 -12   6  -9   -3.63    4.56
 -12   6  -9   -0.81    5.17
 -12   6  -9    1.16    4.95
 -12   6  -8   37.05    6.72
 -12   6  -8   18.28    4.56
 -12   6  -8   26.78    6.35
 -12   6  -8   26.73    5.60
 -12   6  -7   11.09    4.55
 -12   6  -7   14.68    5.44
 -12   6  -7   11.55    5.19
 -12   6  -7   10.82    5.58
 -12   6  -6   10.13    4.91
 -12   6  -6   18.09    6.11
 -12   6  -6   26.96    6.17
 -12   6  -6   10.48    5.51
 -12   6  -5   60.02    8.05
 -12   6  -5   74.97    8.72
 -12   6  -5   68.45    8.34
 -12   6  -5   50.60    7.51
 -12   6  -5   42.36   10.00
 -12   6  -4   29.23    8.77
 -12   6  -4   13.88    5.42
 -12   6  -4   19.32    5.62
 -12   6  -4   24.86    6.20
 -12   6  -4   21.32    8.60
 -12   6  -4   13.64    4.53
 -12   6  -4   10.39    5.89
 -12   6  -3  159.68   17.45
 -12   6  -3  140.22   13.05
 -12   6  -3  184.78   13.81
 -12   6  -3  147.63   18.38
 -12   6  -3  129.30   13.18
 -12   6  -3  152.79   17.15
 -12   6  -3  143.22   12.99
 -12   6  -3  120.45   12.22
 -12   6  -2   -2.41    8.17
 -12   6  -2   -1.85    5.42
 -12   6  -2   -8.12    8.53
 -12   6  -2   -0.82    4.81
 -12   6  -2   -4.17    4.58
 -12   6  -2    1.27    5.02
 -12   6  -2   11.60    8.31
 -12   6  -1   88.97   10.08
 -12   6  -1   91.96   14.04
 -12   6  -1   79.06    9.31
 -12   6  -1   85.22    9.33
 -12   6  -1  109.21   14.65
 -12   6  -1   92.15   13.74
 -12   6  -1   97.78   10.01
 -12   6   0   96.60   13.81
 -12   6   0   96.13    9.83
 -12   6   0   69.50   13.14
 -12   6   0   74.96    8.91
 -12   6   0   81.07    9.36
 -12   6   0   68.12   12.34
 -12   6   0   83.62    9.58
 -12   6   1   53.82    7.76
 -12   6   1   37.16    6.77
 -12   6   1   54.44   11.64
 -12   6   1   36.83    7.00
 -12   6   1   44.13    7.24
 -12   6   1   45.12   11.01
 -12   6   2   23.63    5.84
 -12   6   2   28.24    9.85
 -12   6   2   17.68    5.95
 -12   6   2   25.20    5.12
 -12   6   2   25.72    9.54
 -12   6   2   30.28    6.90
 -12   6   3    0.84    4.70
 -12   6   3   -2.24    8.78
 -12   6   3   -1.10    7.64
 -12   6   3   -2.34    5.16
 -12   6   3    0.31    4.19
 -12   6   4    8.61    5.03
 -12   6   4   13.56    5.59
 -12   6   4    4.61    4.47
 -12   6   4    1.06    8.01
 -12   6   5  103.92   14.15
 -12   6   5   93.98    9.43
 -12   6   5   91.02   10.03
 -12   6   5   64.54    9.29
 -12   6   5  100.87    9.13
 -12   6   6    9.93    8.21
 -12   6   6   -4.24    5.50
 -12   6   6    0.72    4.66
 -12   6   6   -5.41    4.61
 -12   6   6    8.90    4.98
 -12   6   7  135.26   12.34
 -12   6   7  147.98   13.41
 -12   6   7  127.65   12.92
 -12   6   7  148.89   13.40
 -12   6   7  152.79   17.32
 -12   6   7  152.78   12.86
 -12   6   8  143.27   16.35
 -12   6   8  125.10   12.22
 -12   6   8  126.69   12.27
 -12   6   8  122.88   11.40
 -12   6   9  141.41   11.88
 -12   6   9  140.04   11.85
 -12   6   9  109.32   10.72
 -12   6   9   90.10   10.62
 -12   6  10  148.92   12.22
 -12   6  10  118.10   11.22
 -12   6  10   89.98   10.11
 -12   6  10  162.03   12.25
 -12   6  10  132.75   11.91
 -12   6  10   97.52   13.72
 -12   6  10  143.25   15.00
 -12   6  11   69.39    8.15
 -12   6  11   57.93    7.49
 -12   6  11   54.78    7.76
 -12   6  11   64.26    7.82
 -12   6  12   54.79    7.04
 -12   6  12   72.96    7.68
 -12   6  12   60.73    7.57
 -12   6  13   69.24    7.61
 -12   6  13   66.31    7.84
 -12   6  13   45.84    6.85
 -12   6  13   72.88    7.87
 -12   6  14   16.89    4.70
 -12   6  14   11.34    4.51
 -12   6  14   13.71    4.40
 -12   6  14   15.85    4.94
 -12   6  15    6.41    3.76
 -12   6  15    5.81    3.63
 -12   6  15    4.84    3.98
 -12   7 -12   32.59    5.28
 -12   7 -12   45.25    5.62
 -12   7 -11   -5.04    3.06
 -12   7 -11   -0.29    4.15
 -12   7 -11   -3.70    4.45
 -12   7 -10   39.59    6.34
 -12   7 -10   37.45    5.86
 -12   7 -10   39.57    6.43
 -12   7  -9    1.44    4.85
 -12   7  -9    2.25    3.26
 -12   7  -9    7.32    5.27
 -12   7  -9    5.38    4.80
 -12   7  -8   28.85    5.72
 -12   7  -8   48.48    6.92
 -12   7  -8   48.77    7.32
 -12   7  -8   49.43    7.01
 -12   7  -7    7.12    5.41
 -12   7  -7   10.07    4.34
 -12   7  -7    8.24    5.26
 -12   7  -7   10.33    5.18
 -12   7  -6   24.55    6.18
 -12   7  -6   15.40    5.23
 -12   7  -6   21.47    5.92
 -12   7  -6   24.38    6.18
 -12   7  -5   -6.81    5.54
 -12   7  -5   -4.40    5.48
 -12   7  -5   -3.92    4.97
 -12   7  -5   -5.18    4.66
 -12   7  -5    2.03    4.56
 -12   7  -4   13.28    4.64
 -12   7  -4   11.35    5.55
 -12   7  -4   12.87    8.44
 -12   7  -4   11.11    5.17
 -12   7  -4   16.57    5.96
 -12   7  -4   13.60    5.21
 -12   7  -3   96.48   10.03
 -12   7  -3  102.72   13.51
 -12   7  -3   75.22    8.88
 -12   7  -3   91.76   14.31
 -12   7  -3   88.47    9.73
 -12   7  -3   76.83    9.15
 -12   7  -3   98.24   13.71
 -12   7  -2   23.19    5.48
 -12   7  -2   11.50    8.83
 -12   7  -2   24.59    6.03
 -12   7  -2   27.25    9.78
 -12   7  -2   22.10    9.98
 -12   7  -2   30.05    6.39
 -12   7  -1   82.60    9.82
 -12   7  -1  117.41   15.06
 -12   7  -1   86.91    9.68
 -12   7  -1  112.30   15.11
 -12   7  -1   92.65   13.68
 -12   7  -1   85.84    9.84
 -12   7  -1   95.16   10.25
 -12   7   0   41.73   11.07
 -12   7   0   30.60    6.75
 -12   7   0   53.80    7.10
 -12   7   0   41.09    7.05
 -12   7   0   39.04   10.47
 -12   7   0   38.87    5.71
 -12   7   0   47.01    7.66
 -12   7   1  108.77   10.96
 -12   7   1   89.57   14.23
 -12   7   1  104.92   10.71
 -12   7   1   92.34    9.10
 -12   7   1  106.97    9.70
 -12   7   1   89.11   10.13
 -12   7   2   33.43    6.36
 -12   7   2   27.70    5.58
 -12   7   2   25.90   10.04
 -12   7   2   32.49    9.92
 -12   7   2   19.35    6.62
 -12   7   2   30.86    5.19
 -12   7   3  101.77   14.78
 -12   7   3  118.75   10.73
 -12   7   3  115.10   11.64
 -12   7   3  144.76   17.02
 -12   7   3  115.84   12.05
 -12   7   3  127.90   11.20
 -12   7   3   99.00   11.54
 -12   7   3  131.66   10.95
 -12   7   4   70.61    7.95
 -12   7   4   60.97    7.35
 -12   7   4   63.63    8.30
 -12   7   4   57.86    8.30
 -12   7   5  100.34   11.37
 -12   7   5  125.22   11.18
 -12   7   5  126.97   16.04
 -12   7   5  123.50   10.74
 -12   7   5  100.53   11.21
 -12   7   6   -7.76    8.56
 -12   7   6   -2.64    4.99
 -12   7   6   -4.46    4.36
 -12   7   6   -3.75    5.55
 -12   7   7  117.91   15.42
 -12   7   7  102.16   10.22
 -12   7   7  107.97   11.07
 -12   7   7  101.47   10.87
 -12   7   7  110.27   10.55
 -12   7   8   50.69    7.38
 -12   7   8   46.87    6.80
 -12   7   8   40.81    7.22
 -12   7   8   40.79    6.99
 -12   7   9   41.57    6.65
 -12   7   9   44.69    7.10
 -12   7   9   41.24    6.81
 -12   7   9   46.90    7.26
 -12   7  10   16.25    5.06
 -12   7  10   10.10    5.06
 -12   7  10    8.01    3.44
 -12   7  10    7.95    4.55
 -12   7  10   15.57    5.70
 -12   7  10   18.17    5.53
 -12   7  11    9.60    5.04
 -12   7  11    9.90    5.43
 -12   7  11    4.69    4.24
 -12   7  11   -0.35    4.84
 -12   7  12   15.28    5.16
 -12   7  12   22.17    5.32
 -12   7  12   20.36    5.48
 -12   7  12   20.63    5.42
 -12   7  13    0.32    4.51
 -12   7  13    1.34    4.16
 -12   7  13    2.68    4.30
 -12   7  13    1.94    4.21
 -12   7  14    7.17    4.15
 -12   7  14    8.63    3.98
 -12   7  14    8.47    4.02
 -12   7  15   20.43    4.17
 -12   7  15   22.84    4.20
 -12   8 -12   10.86    3.85
 -12   8 -11    7.37    4.32
 -12   8 -11   10.48    4.14
 -12   8 -10   53.85    5.72
 -12   8 -10   54.79    6.05
 -12   8 -10   57.18    5.71
 -12   8  -9    0.32    4.43
 -12   8  -9    2.36    3.86
 -12   8  -9   -4.31    4.90
 -12   8  -9   10.90    5.25
 -12   8  -8  102.51    9.33
 -12   8  -8   80.39    9.11
 -12   8  -8   70.33    8.24
 -12   8  -8   72.45    8.46
 -12   8  -7   -5.86    4.54
 -12   8  -7    1.42    5.46
 -12   8  -7    8.51    4.74
 -12   8  -7   -4.07    5.26
 -12   8  -6   83.41    9.11
 -12   8  -6   75.63    8.40
 -12   8  -6   97.83    9.95
 -12   8  -6   98.19    9.94
 -12   8  -6   90.19    9.35
 -12   8  -5   20.85    5.74
 -12   8  -5   14.00    4.81
 -12   8  -5   22.19    5.98
 -12   8  -4  163.13   14.88
 -12   8  -4  163.84   18.32
 -12   8  -4  184.47   15.44
 -12   8  -4  204.26   15.79
 -12   8  -3   36.94   10.13
 -12   8  -3   32.47    6.52
 -12   8  -3   25.47    8.97
 -12   8  -3   20.57    8.71
 -12   8  -3   31.84    5.94
 -12   8  -3   20.98    6.11
 -12   8  -3   41.69    7.23
 -12   8  -2   13.41    6.02
 -12   8  -2   11.40    5.01
 -12   8  -2   28.76    9.11
 -12   8  -2    3.95    7.96
 -12   8  -2    5.76    5.07
 -12   8  -2   10.31    8.93
 -12   8  -2    8.09    5.48
 -12   8  -1   89.51    9.99
 -12   8  -1   93.60    8.64
 -12   8  -1   81.82    9.39
 -12   8  -1   76.54   13.21
 -12   8  -1   83.03   13.59
 -12   8  -1   76.67    9.20
 -12   8   0   -3.95    5.98
 -12   8   0    5.65    3.93
 -12   8   0   -1.69    4.77
 -12   8   0    1.88    4.21
 -12   8   0   -3.28    8.26
 -12   8   0    7.68    8.16
 -12   8   1   67.23    8.07
 -12   8   1   55.73    6.72
 -12   8   1   56.53    6.83
 -12   8   1   55.13    6.94
 -12   8   1   46.57    8.02
 -12   8   1   51.92   10.78
 -12   8   1   47.83   11.53
 -12   8   1   61.71    8.35
 -12   8   2    4.43    5.04
 -12   8   2    4.36    4.36
 -12   8   2    8.09    7.71
 -12   8   2   22.49    9.35
 -12   8   2    3.91    5.76
 -12   8   2    9.07    4.12
 -12   8   2    6.56    4.69
 -12   8   2   16.55    5.61
 -12   8   3   95.54    9.18
 -12   8   3  104.24   14.48
 -12   8   3   89.38    9.15
 -12   8   3   86.25    9.75
 -12   8   3   77.40    9.84
 -12   8   3   87.50   10.09
 -12   8   3   95.19    9.68
 -12   8   4   -4.26    5.14
 -12   8   4   -2.23    4.99
 -12   8   4   -2.04    4.22
 -12   8   4   -1.37    4.85
 -12   8   4   -2.68    4.31
 -12   8   5  115.73   10.86
 -12   8   5  143.80   11.50
 -12   8   5  120.29   15.72
 -12   8   6   -4.68    4.55
 -12   8   6   -1.11    7.57
 -12   8   6   -1.38    5.03
 -12   8   6   -2.33    4.88
 -12   8   7  125.63   10.71
 -12   8   7  100.34   10.62
 -12   8   7  106.63   10.34
 -12   8   7   98.94   10.73
 -12   8   7   83.90   10.35
 -12   8   8   20.33    5.54
 -12   8   8   19.06    5.38
 -12   8   8   20.07    5.72
 -12   8   8   18.83    5.57
 -12   8   8   15.42    5.68
 -12   8   9   73.08    9.22
 -12   8   9  101.38    9.62
 -12   8   9   94.58    9.95
 -12   8   9  103.33   10.12
 -12   8  10    4.07    5.12
 -12   8  10    4.57    4.64
 -12   8  10    4.60    4.81
 -12   8  10   -3.61    5.01
 -12   8  11   15.13    5.17
 -12   8  11   16.32    5.39
 -12   8  11   12.09    5.05
 -12   8  12   -0.33    4.61
 -12   8  12    2.79    4.36
 -12   8  12    1.12    4.26
 -12   8  13   -0.83    4.05
 -12   8  13    3.77    4.17
 -12   8  13   -1.27    3.96
 -12   8  14   13.31    4.13
 -12   8  14   11.55    3.83
 -12   8  14    5.98    3.79
 -12   9 -11   -0.25    3.65
 -12   9 -10   13.14    4.61
 -12   9 -10   16.35    4.04
 -12   9 -10   21.37    4.84
 -12   9  -9   -0.32    4.68
 -12   9  -9   -2.89    4.07
 -12   9  -9   -6.12    4.77
 -12   9  -8   40.98    6.60
 -12   9  -8   35.24    6.55
 -12   9  -8   41.69    6.20
 -12   9  -7    8.27    3.99
 -12   9  -7   12.20    5.29
 -12   9  -7    1.73    5.37
 -12   9  -7    8.62    5.06
 -12   9  -6  104.97   10.41
 -12   9  -6  103.21   10.47
 -12   9  -6  102.30    9.83
 -12   9  -5   44.89    6.58
 -12   9  -5   59.91    7.78
 -12   9  -5   45.35    7.05
 -12   9  -4  217.38   17.18
 -12   9  -4  199.79   16.84
 -12   9  -4  179.20   16.50
 -12   9  -4  233.27   17.37
 -12   9  -3   55.70   11.20
 -12   9  -3   53.59    7.77
 -12   9  -3   45.86    6.00
 -12   9  -3   44.34    6.99
 -12   9  -3   52.58   10.54
 -12   9  -3   42.13    7.00
 -12   9  -3   44.29    7.15
 -12   9  -2   38.31    7.61
 -12   9  -2   44.67    5.73
 -12   9  -2   41.29    6.19
 -12   9  -2   47.31    7.06
 -12   9  -2   46.41   10.75
 -12   9  -1   66.94    9.39
 -12   9  -1   79.28    8.05
 -12   9  -1   81.19   12.75
 -12   9  -1   83.53   13.08
 -12   9  -1   72.47    8.24
 -12   9  -1   91.51    9.36
 -12   9   0   28.89    6.41
 -12   9   0   31.07    6.34
 -12   9   0   23.40    9.07
 -12   9   0   33.93    7.06
 -12   9   0   27.64    5.35
 -12   9   0   31.35    5.23
 -12   9   0   33.93    5.87
 -12   9   0   18.28    9.46
 -12   9   1   30.94    6.32
 -12   9   1   34.69    6.78
 -12   9   1   27.29    5.29
 -12   9   1   23.38    5.17
 -12   9   1   22.97    5.41
 -12   9   1   20.90    9.29
 -12   9   1   18.78    6.27
 -12   9   2    9.87    5.10
 -12   9   2    9.26    5.78
 -12   9   2    4.61    4.35
 -12   9   2    7.50    5.26
 -12   9   2   10.03    8.10
 -12   9   2    4.68    4.23
 -12   9   2   -3.61    4.70
 -12   9   3    1.02    4.34
 -12   9   3   10.01    5.42
 -12   9   3    1.12    8.21
 -12   9   3    1.40    5.14
 -12   9   3    2.08    4.24
 -12   9   3   -3.29    5.61
 -12   9   3    1.49    4.85
 -12   9   4    5.22    4.65
 -12   9   4    0.46    5.36
 -12   9   4    1.78    4.41
 -12   9   4    7.64    4.79
 -12   9   5   54.61    6.97
 -12   9   5   39.36    7.18
 -12   9   5   49.33    7.30
 -12   9   5   51.72    7.07
 -12   9   6    5.09    5.23
 -12   9   6    3.14    5.08
 -12   9   6   -3.32    4.72
 -12   9   6   -3.07    5.19
 -12   9   7  170.30   12.86
 -12   9   7  124.93   12.52
 -12   9   7  116.17   12.23
 -12   9   7  162.78   13.05
 -12   9   7  121.71   12.55
 -12   9   8    1.18    5.02
 -12   9   8    7.33    5.29
 -12   9   8    4.70    4.52
 -12   9   8    8.03    4.65
 -12   9   8    0.42    5.24
 -12   9   9  105.16   11.34
 -12   9   9  132.96   11.52
 -12   9   9  123.33   11.31
 -12   9  10    9.36    4.86
 -12   9  10    2.23    5.06
 -12   9  10    4.06    4.83
 -12   9  10    4.76    4.74
 -12   9  11   81.31    7.89
 -12   9  11   76.63    7.44
 -12   9  11   65.89    7.79
 -12   9  12    7.76    4.44
 -12   9  12   -7.07    4.50
 -12   9  13   30.86    4.95
 -12   9  13   23.22    4.60
 -12  10 -10    5.67    4.08
 -12  10 -10    4.82    3.88
 -12  10  -9    4.65    4.33
 -12  10  -9    7.29    4.60
 -12  10  -9   -4.54    4.32
 -12  10  -8   -2.70    4.44
 -12  10  -8    0.59    4.25
 -12  10  -8    2.22    2.26
 -12  10  -8   -2.08    4.62
 -12  10  -7   -0.33    4.75
 -12  10  -7   -1.61    3.80
 -12  10  -7   -5.09    4.73
 -12  10  -6   29.33    5.75
 -12  10  -6   26.91    5.36
 -12  10  -6   33.98    6.16
 -12  10  -5   22.06    5.19
 -12  10  -5   19.60    5.26
 -12  10  -5   12.01    5.99
 -12  10  -5   26.65    5.93
 -12  10  -4   75.09    8.58
 -12  10  -4   60.63    8.13
 -12  10  -4   56.90    6.44
 -12  10  -4   46.72    7.43
 -12  10  -3   34.09    6.37
 -12  10  -3   35.55    5.32
 -12  10  -3   21.54    5.35
 -12  10  -3   42.92   10.34
 -12  10  -3   54.68    7.81
 -12  10  -2   88.42    8.54
 -12  10  -2   88.31    9.85
 -12  10  -2   80.24    9.43
 -12  10  -2   85.16    8.77
 -12  10  -1  189.27   15.46
 -12  10  -1  198.34   16.28
 -12  10  -1  192.91   15.99
 -12  10  -1  175.23   15.09
 -12  10  -1  189.68   16.08
 -12  10   0  124.14   11.06
 -12  10   0  112.84   11.97
 -12  10   0  109.51   11.47
 -12  10   0  130.07   11.40
 -12  10   0  127.45   12.17
 -12  10   1   17.01    4.85
 -12  10   1   22.44    5.53
 -12  10   1   16.72    5.60
 -12  10   1   19.98    5.14
 -12  10   1   20.98    5.94
 -12  10   1   20.67    6.28
 -12  10   2   31.98    6.35
 -12  10   2   41.46    6.18
 -12  10   2   40.84    7.14
 -12  10   2   34.46    7.08
 -12  10   2   43.23    6.27
 -12  10   3   24.55    5.26
 -12  10   3   14.68    5.34
 -12  10   3   15.27    5.65
 -12  10   3   14.92    4.91
 -12  10   4   40.77    6.55
 -12  10   4   47.05    6.91
 -12  10   4   45.26    6.65
 -12  10   4   47.25    7.39
 -12  10   4   37.32    6.94
 -12  10   5   35.17    6.90
 -12  10   5   40.77    6.34
 -12  10   5   30.57    6.68
 -12  10   5   24.65    6.31
 -12  10   5   32.22    6.11
 -12  10   6    3.43    5.20
 -12  10   6    6.96    4.81
 -12  10   6   -3.07    5.27
 -12  10   6   -8.50    5.71
 -12  10   7   67.69    7.73
 -12  10   7   65.19    8.04
 -12  10   7   45.57    6.77
 -12  10   7   44.44    7.36
 -12  10   7   59.89    7.92
 -12  10   8    5.09    5.09
 -12  10   8    8.47    4.91
 -12  10   8    2.78    4.77
 -12  10   8   11.43    5.30
 -12  10   9   67.04    7.80
 -12  10   9   60.49    8.06
 -12  10   9   87.21    8.48
 -12  10  10   14.56    4.99
 -12  10  10    9.98    4.36
 -12  10  10   13.17    4.81
 -12  10  10   13.97    4.91
 -12  10  11   17.74    4.94
 -12  10  11   14.36    4.81
 -12  10  11   16.00    4.76
 -12  10  12    0.24    3.76
 -12  11  -9    4.85    3.86
 -12  11  -9   14.28    4.32
 -12  11  -8   12.05    4.51
 -12  11  -8   13.14    4.02
 -12  11  -7   36.19    5.49
 -12  11  -7   33.57    5.79
 -12  11  -6   30.62    5.83
 -12  11  -6   40.77    6.30
 -12  11  -6   45.75    6.84
 -12  11  -5    4.87    5.21
 -12  11  -5    6.21    4.63
 -12  11  -4   58.85    7.78
 -12  11  -4   49.77    6.03
 -12  11  -4   37.14    6.66
 -12  11  -3   -4.82    4.62
 -12  11  -3    2.99    5.73
 -12  11  -3   -1.06    3.76
 -12  11  -3    7.51    5.22
 -12  11  -3    0.41    5.13
 -12  11  -2   38.53    6.29
 -12  11  -2   44.13    7.20
 -12  11  -2   54.47    7.60
 -12  11  -2   49.52    6.32
 -12  11  -2   60.82    8.05
 -12  11  -1   99.25   10.54
 -12  11  -1   88.83   10.59
 -12  11  -1  111.02   10.11
 -12  11  -1   98.81    9.64
 -12  11  -1  114.85   10.85
 -12  11   0   18.40    5.91
 -12  11   0   31.38    6.34
 -12  11   0   19.53    5.04
 -12  11   0   16.27    6.14
 -12  11   0   25.51    5.43
 -12  11   1   38.74    6.18
 -12  11   1   40.84    7.06
 -12  11   1   43.71    6.45
 -12  11   1   34.82    6.96
 -12  11   1   36.86    6.02
 -12  11   2    9.29    5.65
 -12  11   2   12.74    5.66
 -12  11   2   11.71    4.81
 -12  11   2    9.05    5.04
 -12  11   2   11.70    4.76
 -12  11   3   61.76    8.58
 -12  11   3   69.43    7.92
 -12  11   3   61.00    8.30
 -12  11   3   76.57    8.47
 -12  11   3   73.01    8.02
 -12  11   4   14.75    5.15
 -12  11   4    9.22    4.60
 -12  11   4   16.32    5.62
 -12  11   4   20.68    6.10
 -12  11   4   18.82    5.63
 -12  11   5   86.99    9.43
 -12  11   5  112.41   10.03
 -12  11   5   66.27    9.11
 -12  11   5  109.65    9.58
 -12  11   5   88.49    9.72
 -12  11   6   11.38    5.11
 -12  11   6   12.39    5.41
 -12  11   6   12.29    5.43
 -12  11   6   14.39    5.29
 -12  11   7   30.04    6.15
 -12  11   7   19.15    5.47
 -12  11   7   30.45    5.99
 -12  11   8   -4.76    5.12
 -12  11   8    0.33    4.73
 -12  11   8   -5.24    4.89
 -12  11   8    0.86    4.39
 -12  11   9   12.06    4.76
 -12  11   9   11.13    4.94
 -12  11  10    0.57    4.12
 -12  11  10   -4.19    4.11
 -12  11  11   13.53    4.17
 -12  12  -8   30.37    5.05
 -12  12  -8   27.32    4.80
 -12  12  -7   16.40    4.52
 -12  12  -7   12.16    4.11
 -12  12  -7   13.18    4.93
 -12  12  -6   50.20    6.78
 -12  12  -6   45.58    6.22
 -12  12  -5   -0.93    4.97
 -12  12  -5   -0.64    2.30
 -12  12  -5    4.85    4.37
 -12  12  -4   89.75    9.50
 -12  12  -4  103.07    9.68
 -12  12  -4   95.78    9.65
 -12  12  -4   93.41    8.72
 -12  12  -4   86.39    8.36
 -12  12  -3    5.41    4.29
 -12  12  -3   -0.35    4.68
 -12  12  -3    1.77    3.84
 -12  12  -3   -4.67    5.48
 -12  12  -3    2.23    4.99
 -12  12  -2   37.93    6.80
 -12  12  -2   44.72    6.28
 -12  12  -2   37.69    5.74
 -12  12  -2   38.77    6.63
 -12  12  -2   46.67    7.07
 -12  12  -1   13.88    4.52
 -12  12  -1   10.31    5.23
 -12  12  -1    6.08    5.56
 -12  12  -1    8.97    5.24
 -12  12  -1    8.69    4.83
 -12  12   0   14.29    5.29
 -12  12   0   16.59    5.89
 -12  12   0   19.46    4.88
 -12  12   0   24.25    5.91
 -12  12   0   21.46    5.00
 -12  12   1   10.89    4.73
 -12  12   1   11.07    4.98
 -12  12   1   -2.33    5.04
 -12  12   1   -4.48    5.52
 -12  12   1    4.99    4.39
 -12  12   2    3.50    4.41
 -12  12   2   -3.43    4.89
 -12  12   2    4.18    4.96
 -12  12   2   -2.96    4.37
 -12  12   2   -5.55    5.12
 -12  12   3    3.77    3.04
 -12  12   3    5.09    4.88
 -12  12   3    5.79    4.74
 -12  12   3    4.33    4.62
 -12  12   3   -5.14    5.23
 -12  12   3    1.73    4.80
 -12  12   4    8.35    4.82
 -12  12   4    8.00    4.78
 -12  12   4    2.08    5.06
 -12  12   4    8.79    5.28
 -12  12   4    4.18    4.68
 -12  12   5   73.82    7.92
 -12  12   5   63.02    7.98
 -12  12   5   66.54    8.12
 -12  12   5   78.17    8.29
 -12  12   5   61.08    7.76
 -12  12   6   25.91    5.87
 -12  12   6   25.92    5.37
 -12  12   6   30.30    5.84
 -12  12   7   73.37    8.08
 -12  12   7   59.31    7.34
 -12  12   7   66.65    7.86
 -12  12   8   74.13    7.87
 -12  12   8   64.41    7.65
 -12  12   8   81.25    8.25
 -12  12   9   35.77    5.64
 -12  12   9   34.64    5.50
 -12  12  10   26.24    4.67
 -12  13  -7   -4.54    3.86
 -12  13  -6   10.54    4.20
 -12  13  -6   10.31    4.32
 -12  13  -6   12.76    3.92
 -12  13  -5   -4.65    4.42
 -12  13  -5   -2.40    3.88
 -12  13  -5    1.73    4.03
 -12  13  -4   65.35    7.66
 -12  13  -4   67.39    7.64
 -12  13  -4   70.66    7.74
 -12  13  -4   72.60    7.10
 -12  13  -3   -2.20    4.19
 -12  13  -3    0.31    4.24
 -12  13  -3    5.50    4.54
 -12  13  -3    9.24    5.14
 -12  13  -2  147.92   11.91
 -12  13  -2  152.82   12.13
 -12  13  -2  137.24   12.25
 -12  13  -2  125.64   12.23
 -12  13  -1    3.63    5.05
 -12  13  -1    0.34    4.66
 -12  13  -1   -2.12    4.25
 -12  13  -1   -1.07    4.16
 -12  13  -1   -2.55    4.45
 -12  13   0   63.91    7.42
 -12  13   0   64.68    7.19
 -12  13   0   53.20    7.50
 -12  13   0   62.45    7.13
 -12  13   0   70.97    7.71
 -12  13   0   52.84    7.21
 -12  13   1   11.89    4.77
 -12  13   1   -2.05    4.27
 -12  13   1    4.27    4.47
 -12  13   1    2.46    4.81
 -12  13   1    9.27    4.79
 -12  13   2   38.14    5.80
 -12  13   2   17.55    5.27
 -12  13   2   24.31    5.20
 -12  13   2   13.96    5.46
 -12  13   2    6.47    3.00
 -12  13   2   38.78    5.46
 -12  13   3   -6.33    4.65
 -12  13   3    2.74    4.65
 -12  13   3    1.87    4.56
 -12  13   3   -0.85    2.35
 -12  13   3    3.90    4.19
 -12  13   3   -5.81    4.60
 -12  13   4   20.57    5.01
 -12  13   4   17.50    5.32
 -12  13   4   24.48    5.24
 -12  13   4   29.54    5.65
 -12  13   4   34.90    5.56
 -12  13   5   43.47    5.91
 -12  13   5   35.43    5.96
 -12  13   5   28.73    5.21
 -12  13   5   37.17    5.94
 -12  13   6   11.28    4.36
 -12  13   6    3.65    4.09
 -12  13   6    8.64    4.57
 -12  13   7   44.03    5.99
 -12  13   7   57.67    6.49
 -12  13   8   -0.49    3.69
 -12  13   8    0.45    3.69
 -12  14  -5    7.86    3.61
 -12  14  -5   -0.44    3.44
 -12  14  -4   36.95    5.22
 -12  14  -4   33.07    5.20
 -12  14  -3    4.34    3.69
 -12  14  -3    1.31    3.84
 -12  14  -3    0.85    4.06
 -12  14  -2  141.42   10.79
 -12  14  -2  128.77   10.54
 -12  14  -2  120.67   10.84
 -12  14  -2  113.23   10.46
 -12  14  -1   14.94    4.25
 -12  14  -1    7.80    4.39
 -12  14  -1   14.81    4.45
 -12  14  -1   10.30    4.43
 -12  14   0  104.49    8.70
 -12  14   0   85.12    8.69
 -12  14   0   95.62    8.70
 -12  14   0   73.47    8.44
 -12  14   1    3.88    4.18
 -12  14   1    2.09    4.21
 -12  14   1   -0.29    4.12
 -12  14   1    1.25    3.87
 -12  14   2  115.66    8.98
 -12  14   2   68.63    8.10
 -12  14   2  103.26    8.68
 -12  14   2   74.86    8.58
 -12  14   3    1.78    3.90
 -12  14   3    0.84    3.99
 -12  14   3    6.58    4.18
 -12  14   3    2.64    3.78
 -12  14   4   37.64    5.40
 -12  14   4   22.45    4.94
 -12  14   4   38.53    5.24
 -12  14   5   12.15    4.09
 -12  14   5    7.71    3.82
 -12  14   5   13.37    4.20
 -12  14   6   24.99    4.45
 -12  15  -1    0.90    3.31
 -12  15   0   14.34    4.01
 -12  15   1   -1.35    3.36
 -11 -10  -1   14.82    3.39
 -11 -10   0    5.04    3.08
 -11 -10   1   15.88    3.80
 -11 -10   2   24.80    4.21
 -11 -10   3   29.31    4.45
 -11 -10   5   26.39    4.24
 -11 -10   6  145.45   11.45
 -11 -10   7   57.55    5.74
 -11  -9  -3  208.08   15.38
 -11  -9  -2   -1.98    3.34
 -11  -9  -1  204.72   15.57
 -11  -9   0    8.43    3.68
 -11  -9   1  120.92   10.31
 -11  -9   2    4.25    3.75
 -11  -9   3   75.87    7.61
 -11  -9   5   31.73    4.97
 -11  -9   6  126.60   10.59
 -11  -9   7   16.06    3.93
 -11  -9   8  225.03   16.69
 -11  -9   9    0.72    2.89
 -11  -8  -4    8.83    3.31
 -11  -8  -3  209.71   15.88
 -11  -8  -2   27.95    4.79
 -11  -8  -1  265.03   19.88
 -11  -8   0   34.56    5.40
 -11  -8   1   97.87    9.13
 -11  -8   2    4.57    3.93
 -11  -8   3  100.30    9.41
 -11  -8   5   46.96    6.18
 -11  -8   6   13.87    4.25
 -11  -8   7    9.02    3.88
 -11  -8   8   67.62    6.96
 -11  -8   9   12.70    3.60
 -11  -8  10  101.66    8.38
 -11  -7  -5   55.57    5.76
 -11  -7  -4    2.46    3.45
 -11  -7  -3   81.32    7.91
 -11  -7  -2    7.72    4.16
 -11  -7  -1  130.33   11.32
 -11  -7   0   53.05    6.84
 -11  -7   1  131.00   11.59
 -11  -7   2    3.59    4.31
 -11  -7   3   20.86    4.95
 -11  -7   5  200.62   16.02
 -11  -7   6   63.79    7.44
 -11  -7   7  196.68   16.33
 -11  -7   7  231.33   16.72
 -11  -7   8   82.33    8.13
 -11  -7   8   89.78    8.36
 -11  -7   9   94.97    8.37
 -11  -7   9   83.70    8.20
 -11  -7  10  162.60   12.65
 -11  -7  10  161.08   12.85
 -11  -6  -7   14.90    4.72
 -11  -6  -6   79.28    8.64
 -11  -6  -5   36.02    6.30
 -11  -6  -5   36.81    5.07
 -11  -6  -4    3.68    3.80
 -11  -6  -4    3.40    4.05
 -11  -6  -4    8.02    4.94
 -11  -6  -3   93.56    9.88
 -11  -6  -3  107.87   10.57
 -11  -6  -2    2.19    3.88
 -11  -6  -2    7.80    4.72
 -11  -6  -2    2.71    4.43
 -11  -6  -1   69.57    7.41
 -11  -6  -1   52.49    7.54
 -11  -6  -1   62.76    7.36
 -11  -6   0   -1.24    4.77
 -11  -6   0   -2.95    4.46
 -11  -6   0    2.09    4.16
 -11  -6   1   69.70    7.84
 -11  -6   1   70.87    8.42
 -11  -6   1   60.06    7.77
 -11  -6   2   24.09    5.67
 -11  -6   2   27.10    5.55
 -11  -6   3   66.05    8.04
 -11  -6   3   67.77    8.19
 -11  -6   4   20.36    4.51
 -11  -6   5   89.79    9.09
 -11  -6   5   91.76    8.68
 -11  -6   6  185.91   14.98
 -11  -6   6  190.26   15.33
 -11  -6   7  173.33   14.00
 -11  -6   7  165.58   13.73
 -11  -6   8   82.14    8.27
 -11  -6   8   89.70    8.70
 -11  -6   9  171.77   13.04
 -11  -6   9  146.39   12.81
 -11  -6  10  100.47    8.98
 -11  -6  10   94.78    8.74
 -11  -6  11    0.20    1.48
 -11  -6  13    9.48    3.24
 -11  -6  14    3.84    2.76
 -11  -6  15   -0.15    2.35
 -11  -5 -10   15.43    4.07
 -11  -5  -9    6.98    3.96
 -11  -5  -8   22.40    5.02
 -11  -5  -7   35.10    6.17
 -11  -5  -6   24.04    4.87
 -11  -5  -6   35.37    6.22
 -11  -5  -5  174.88   13.88
 -11  -5  -5  149.27   12.87
 -11  -5  -4    3.73    3.91
 -11  -5  -4    3.32    4.47
 -11  -5  -4    0.71    3.70
 -11  -5  -4    2.38    4.64
 -11  -5  -3  129.85   12.17
 -11  -5  -3  161.94   11.93
 -11  -5  -3  114.23   11.71
 -11  -5  -3  125.66   12.36
 -11  -5  -2   13.35    5.27
 -11  -5  -2   15.45    4.77
 -11  -5  -2   11.25    4.95
 -11  -5  -2    5.80    4.44
 -11  -5  -1  286.61   22.22
 -11  -5  -1  264.66   22.13
 -11  -5  -1  304.92   22.00
 -11  -5   0   17.70    5.15
 -11  -5   0   13.89    5.57
 -11  -5   0   15.48    5.03
 -11  -5   1   26.69    6.19
 -11  -5   1   32.44    6.16
 -11  -5   1   30.48    5.84
 -11  -5   1   20.62    7.42
 -11  -5   2    8.26    4.77
 -11  -5   2    2.35    5.35
 -11  -5   2   -0.94    6.41
 -11  -5   2    5.31    4.62
 -11  -5   3    4.30    5.10
 -11  -5   3    5.27    3.92
 -11  -5   3    4.93    4.65
 -11  -5   4    9.02    4.92
 -11  -5   4   19.17    4.56
 -11  -5   5   75.11    7.83
 -11  -5   5   76.66    8.26
 -11  -5   6   16.23    4.55
 -11  -5   6   17.47    5.16
 -11  -5   6   17.92    4.44
 -11  -5   7   49.62    6.41
 -11  -5   7   52.78    6.81
 -11  -5   7   58.82    7.13
 -11  -5   8   47.09    6.29
 -11  -5   8   54.88    6.76
 -11  -5   9  183.85   14.10
 -11  -5   9  161.89   13.91
 -11  -5  10  128.59   11.34
 -11  -5  10  134.75   11.09
 -11  -5  11   72.46    7.04
 -11  -5  11   58.68    6.28
 -11  -5  13   39.33    5.10
 -11  -5  14   65.48    6.37
 -11  -5  15   12.81    3.17
 -11  -5  16   36.49    3.94
 -11  -4 -11   24.11    4.63
 -11  -4 -11   21.84    4.43
 -11  -4 -10   48.93    6.48
 -11  -4 -10   47.14    6.24
 -11  -4  -9   -0.75    4.29
 -11  -4  -9   -2.81    4.70
 -11  -4  -8   82.20    7.83
 -11  -4  -8   75.59    7.58
 -11  -4  -7    2.85    4.09
 -11  -4  -7    4.85    4.83
 -11  -4  -7    2.50    5.21
 -11  -4  -6    1.78    4.34
 -11  -4  -6   10.21    5.06
 -11  -4  -6    7.47    5.33
 -11  -4  -6    4.28    3.50
 -11  -4  -5    9.29    5.11
 -11  -4  -5    6.29    4.21
 -11  -4  -5   22.59    4.76
 -11  -4  -5   15.38    5.22
 -11  -4  -4   -0.33    4.27
 -11  -4  -4    6.17    4.80
 -11  -4  -4    0.49    4.49
 -11  -4  -4    1.21    4.22
 -11  -4  -3  190.44   16.78
 -11  -4  -3  201.51   17.09
 -11  -4  -3  197.62   17.28
 -11  -4  -3  232.55   16.73
 -11  -4  -2   50.45    9.51
 -11  -4  -2   52.56    7.48
 -11  -4  -2   41.54    7.12
 -11  -4  -2   62.25    7.11
 -11  -4  -2   37.19    6.80
 -11  -4  -1   98.65   10.45
 -11  -4  -1  105.93   10.53
 -11  -4  -1   91.96    9.89
 -11  -4  -1  103.95   13.28
 -11  -4  -1  103.09   10.51
 -11  -4   0   12.09    6.95
 -11  -4   0    9.55    4.91
 -11  -4   0    6.25    4.87
 -11  -4   0   14.98    5.90
 -11  -4   1   46.79    7.42
 -11  -4   1   52.16    6.94
 -11  -4   1   45.24    9.81
 -11  -4   1   49.85    7.20
 -11  -4   2    4.48    4.86
 -11  -4   2    3.79    6.62
 -11  -4   2    7.39    3.64
 -11  -4   2    8.74    5.11
 -11  -4   2   10.17    5.56
 -11  -4   3   84.08    9.65
 -11  -4   3   91.80    8.62
 -11  -4   4   85.06    8.00
 -11  -4   4   62.27   10.67
 -11  -4   5   54.23    7.00
 -11  -4   5   75.44   10.70
 -11  -4   5   60.17    7.74
 -11  -4   5   61.84    7.01
 -11  -4   6   33.73    5.43
 -11  -4   6   21.93    8.18
 -11  -4   6   44.85    6.89
 -11  -4   6   33.07    5.64
 -11  -4   6   33.00    6.00
 -11  -4   7  332.50   24.84
 -11  -4   7  319.06   24.61
 -11  -4   7  305.69   27.98
 -11  -4   7  360.08   24.98
 -11  -4   8    6.23    4.43
 -11  -4   8   13.12    5.11
 -11  -4   8    8.50    4.11
 -11  -4   9  201.65   15.69
 -11  -4   9  181.58   15.52
 -11  -4   9  211.10   16.23
 -11  -4  10  106.21   10.27
 -11  -4  10  136.27   11.23
 -11  -4  10  111.30   10.19
 -11  -4  11   80.06    8.22
 -11  -4  11   67.30    7.04
 -11  -4  11   56.83    6.41
 -11  -4  14   83.94    7.74
 -11  -4  15   -3.63    2.98
 -11  -4  16   83.71    7.13
 -11  -4  17    6.79    2.16
 -11  -3 -12  105.69    8.90
 -11  -3 -12   91.10    8.72
 -11  -3 -11   34.38    5.45
 -11  -3 -11   30.47    5.28
 -11  -3 -10   43.39    6.39
 -11  -3 -10   42.07    6.36
 -11  -3 -10   41.92    6.18
 -11  -3  -9   -3.24    4.43
 -11  -3  -9    0.35    4.54
 -11  -3  -9   -0.38    4.83
 -11  -3  -9    1.96    3.67
 -11  -3  -8   60.37    7.97
 -11  -3  -8   56.17    7.04
 -11  -3  -8   61.90    7.96
 -11  -3  -8   60.24    7.82
 -11  -3  -7    4.16    4.63
 -11  -3  -7   -2.61    5.18
 -11  -3  -7    2.21    4.73
 -11  -3  -7    5.07    4.96
 -11  -3  -6   53.20    7.38
 -11  -3  -6   55.38    7.64
 -11  -3  -6   55.40    7.45
 -11  -3  -6   53.30    7.86
 -11  -3  -5    5.34    4.20
 -11  -3  -5   -3.71    5.16
 -11  -3  -5    2.94    4.76
 -11  -3  -5    1.39    5.17
 -11  -3  -5    0.42    5.00
 -11  -3  -4  109.40   10.79
 -11  -3  -4  126.65   10.26
 -11  -3  -4   85.50   10.66
 -11  -3  -4   92.33   10.65
 -11  -3  -4  108.99   13.08
 -11  -3  -4   99.73   10.55
 -11  -3  -3   38.23    6.91
 -11  -3  -3   44.01    7.12
 -11  -3  -3   48.88    9.10
 -11  -3  -3   45.56    6.63
 -11  -3  -3   49.81    7.57
 -11  -3  -2   20.38    5.87
 -11  -3  -2    6.23    7.08
 -11  -3  -2   13.36    5.19
 -11  -3  -2   14.66    4.98
 -11  -3  -1   -1.82    6.51
 -11  -3  -1    4.81    4.92
 -11  -3  -1   -1.88    5.08
 -11  -3  -1    4.62    4.82
 -11  -3  -1    3.44    4.90
 -11  -3   0   10.77    5.07
 -11  -3   0    4.70    4.45
 -11  -3   0    4.38    4.58
 -11  -3   0    9.25    6.95
 -11  -3   0    7.64    5.49
 -11  -3   1  105.73   10.46
 -11  -3   1   78.34    8.88
 -11  -3   1   97.91    8.72
 -11  -3   1   95.14    9.76
 -11  -3   1  107.36   13.29
 -11  -3   1  100.93   10.31
 -11  -3   2   -2.81    6.64
 -11  -3   2   -1.51    4.58
 -11  -3   2    5.17    3.55
 -11  -3   2   -0.68    4.16
 -11  -3   2    4.75    4.56
 -11  -3   3  200.96   16.12
 -11  -3   3  164.96   15.48
 -11  -3   4   15.99    5.55
 -11  -3   4    5.02    4.38
 -11  -3   4   16.25    4.30
 -11  -3   4   15.98    5.94
 -11  -3   4   14.09    4.98
 -11  -3   4    9.35    6.73
 -11  -3   5  183.44   19.60
 -11  -3   5  193.62   15.92
 -11  -3   5  206.20   17.49
 -11  -3   5  201.36   16.17
 -11  -3   5  210.76   17.30
 -11  -3   5  210.45   16.61
 -11  -3   5  208.36   16.67
 -11  -3   6   14.58    6.93
 -11  -3   6   14.25    4.46
 -11  -3   6   18.84    5.57
 -11  -3   6   12.17    4.95
 -11  -3   6    7.85    4.69
 -11  -3   7  392.48   28.88
 -11  -3   7  353.94   28.24
 -11  -3   7  425.66   29.16
 -11  -3   7  355.48   31.94
 -11  -3   7  403.82   28.74
 -11  -3   7  432.83   30.16
 -11  -3   8  156.36   13.23
 -11  -3   8  165.18   13.71
 -11  -3   8  140.36   12.88
 -11  -3   8  159.61   16.52
 -11  -3   8  162.40   13.08
 -11  -3   9  170.02   13.14
 -11  -3   9  157.77   12.53
 -11  -3   9  137.22   12.16
 -11  -3  10    3.25    5.15
 -11  -3  10    6.45    4.23
 -11  -3  10    6.82    4.13
 -11  -3  11   35.59    6.49
 -11  -3  11   27.72    4.46
 -11  -3  11   26.65    5.02
 -11  -3  11   35.09    6.17
 -11  -3  12   43.51    6.88
 -11  -3  12   29.66    5.82
 -11  -3  14   22.50    4.35
 -11  -3  15   -1.42    3.21
 -11  -3  16   40.65    4.72
 -11  -3  17    0.15    2.40
 -11  -2 -13   -3.57    3.19
 -11  -2 -12   48.98    6.03
 -11  -2 -12   53.03    5.94
 -11  -2 -12   39.23    5.75
 -11  -2 -11   -6.57    4.10
 -11  -2 -11   -0.90    4.38
 -11  -2 -11    2.22    4.33
 -11  -2 -10   39.10    6.37
 -11  -2 -10   39.79    6.32
 -11  -2 -10   38.29    5.62
 -11  -2 -10   33.69    6.23
 -11  -2  -9    2.00    4.23
 -11  -2  -9   -3.93    5.09
 -11  -2  -9    0.39    4.79
 -11  -2  -9   -6.39    4.81
 -11  -2  -8   77.85    8.76
 -11  -2  -8   53.96    7.98
 -11  -2  -8   78.60    8.80
 -11  -2  -8   63.75    7.91
 -11  -2  -7   16.06    5.05
 -11  -2  -7    1.77    4.81
 -11  -2  -7    6.91    5.12
 -11  -2  -7    7.24    5.21
 -11  -2  -6  222.58   17.30
 -11  -2  -6  217.71   17.26
 -11  -2  -6  205.25   16.99
 -11  -2  -6  206.82   17.14
 -11  -2  -6  198.41   16.03
 -11  -2  -6  159.05   19.06
 -11  -2  -5    1.91    6.84
 -11  -2  -5   -0.96    5.29
 -11  -2  -5   10.27    4.80
 -11  -2  -5    8.75    4.36
 -11  -2  -5    7.60    5.24
 -11  -2  -5   -1.38    5.46
 -11  -2  -4  167.78   15.12
 -11  -2  -4  137.97   17.62
 -11  -2  -4  175.07   17.43
 -11  -2  -4  168.70   15.07
 -11  -2  -4  186.28   14.47
 -11  -2  -4  172.14   15.15
 -11  -2  -3   38.23    6.84
 -11  -2  -3   35.24    8.56
 -11  -2  -3   38.67    6.88
 -11  -2  -3   22.71    9.05
 -11  -2  -3   48.57    6.91
 -11  -2  -3   39.43    6.28
 -11  -2  -2   86.64   12.53
 -11  -2  -2  102.96   10.76
 -11  -2  -2   90.90   13.83
 -11  -2  -2  102.82   10.51
 -11  -2  -2  102.17    9.97
 -11  -2  -1   65.79   10.88
 -11  -2  -1   70.01   12.14
 -11  -2  -1   75.82    8.85
 -11  -2  -1   83.57    8.55
 -11  -2  -1   81.80    9.06
 -11  -2  -1   60.16    7.14
 -11  -2   0   72.83    9.65
 -11  -2   0  111.99    9.98
 -11  -2   0   96.64    9.15
 -11  -2   0   99.36   12.92
 -11  -2   1   60.57    7.28
 -11  -2   1   53.01    7.36
 -11  -2   1   77.09   11.05
 -11  -2   2   11.05    6.99
 -11  -2   2   23.34    6.35
 -11  -2   2   27.34    5.59
 -11  -2   2   22.15    4.83
 -11  -2   2   20.72    4.32
 -11  -2   2   16.55    5.09
 -11  -2   3   34.34    7.05
 -11  -2   3   38.60    6.67
 -11  -2   3   34.03    6.06
 -11  -2   3   34.94    5.75
 -11  -2   3   36.31    5.20
 -11  -2   4   55.53    7.24
 -11  -2   4   38.92    7.27
 -11  -2   4   46.65    6.97
 -11  -2   4   62.13    7.10
 -11  -2   4   61.25    6.57
 -11  -2   4   45.96    9.57
 -11  -2   4   52.93    7.85
 -11  -2   5   25.31    5.36
 -11  -2   5   23.75    7.28
 -11  -2   5   13.85    5.13
 -11  -2   5   28.04    5.77
 -11  -2   5   22.67    4.79
 -11  -2   5   19.43    6.22
 -11  -2   5   13.41    5.31
 -11  -2   6    1.04    4.83
 -11  -2   6   -3.42    4.77
 -11  -2   6    7.93    4.57
 -11  -2   6   -0.50    5.40
 -11  -2   6    3.01    4.83
 -11  -2   6   -2.71    6.28
 -11  -2   6   -0.29    4.02
 -11  -2   7  331.90   24.71
 -11  -2   7  305.89   24.05
 -11  -2   7  341.94   24.50
 -11  -2   7  314.20   27.56
 -11  -2   7  297.03   23.71
 -11  -2   7  356.92   25.43
 -11  -2   8   24.32    5.43
 -11  -2   8   21.36    5.60
 -11  -2   8   17.92    7.26
 -11  -2   8   16.01    5.85
 -11  -2   8   23.64    5.90
 -11  -2   8   17.64    5.27
 -11  -2   9  283.88   20.95
 -11  -2   9  281.98   20.58
 -11  -2   9  222.35   22.74
 -11  -2   9  255.86   20.16
 -11  -2  10    2.98    4.82
 -11  -2  10    2.57    4.75
 -11  -2  10   -0.60    3.97
 -11  -2  11  110.69   10.84
 -11  -2  11  125.08   11.45
 -11  -2  12   21.72    5.95
 -11  -2  12    5.60    3.76
 -11  -2  12   13.65    5.18
 -11  -2  13   35.50    6.31
 -11  -2  13   22.12    4.53
 -11  -2  14    6.21    3.59
 -11  -2  14    5.76    4.78
 -11  -2  15    8.41    3.62
 -11  -2  15   15.28    4.07
 -11  -2  16   46.48    5.22
 -11  -2  17    8.40    2.91
 -11  -2  18   51.07    4.54
 -11  -1 -13    8.96    3.73
 -11  -1 -13   13.61    3.77
 -11  -1 -12   45.40    5.99
 -11  -1 -12   44.14    6.00
 -11  -1 -12   36.16    5.60
 -11  -1 -11   10.22    4.81
 -11  -1 -11    8.05    4.50
 -11  -1 -11    0.33    4.52
 -11  -1 -11    0.28    4.09
 -11  -1 -10   70.06    8.29
 -11  -1 -10   60.51    7.87
 -11  -1 -10   73.28    7.82
 -11  -1 -10   64.64    7.99
 -11  -1  -9   -3.94    5.04
 -11  -1  -9   -8.41    5.29
 -11  -1  -9   -0.75    4.92
 -11  -1  -9  -11.47    5.49
 -11  -1  -8    7.38    5.12
 -11  -1  -8    5.44    5.03
 -11  -1  -8   12.69    5.22
 -11  -1  -8   13.79    5.10
 -11  -1  -7   11.75    5.60
 -11  -1  -7    8.52    4.98
 -11  -1  -7   16.56    5.66
 -11  -1  -7   16.19    5.74
 -11  -1  -7   11.99    7.12
 -11  -1  -6   52.32    6.74
 -11  -1  -6   57.85    7.79
 -11  -1  -6   49.03   10.28
 -11  -1  -6   57.06    7.63
 -11  -1  -6   53.41    7.82
 -11  -1  -5   58.51    7.67
 -11  -1  -5   47.03   10.44
 -11  -1  -5   48.28    6.80
 -11  -1  -5   51.93    7.83
 -11  -1  -5   53.34    7.78
 -11  -1  -4  117.76   16.33
 -11  -1  -4  154.34   13.53
 -11  -1  -4  154.22   12.96
 -11  -1  -4  159.25   13.67
 -11  -1  -4  136.69   15.72
 -11  -1  -4  145.70   13.65
 -11  -1  -3   45.43    6.92
 -11  -1  -3   35.34    6.53
 -11  -1  -3   35.95    7.08
 -11  -1  -3   43.94   10.03
 -11  -1  -3   51.26    7.37
 -11  -1  -3   46.10    9.03
 -11  -1  -3   38.96    7.44
 -11  -1  -2  257.00   19.39
 -11  -1  -2  242.05   22.44
 -11  -1  -2  256.31   23.97
 -11  -1  -2  298.87   19.41
 -11  -1  -2  247.79   19.68
 -11  -1  -1  211.34   17.81
 -11  -1  -1  197.34   21.29
 -11  -1  -1  236.33   17.38
 -11  -1  -1  229.16   17.72
 -11  -1  -1  186.98   16.55
 -11  -1   0   91.02    9.43
 -11  -1   0  111.75   15.29
 -11  -1   0   96.97   10.55
 -11  -1   0  124.06   10.74
 -11  -1   0  130.53   11.68
 -11  -1   0  109.61   10.05
 -11  -1   1   13.41    5.55
 -11  -1   1    6.11    4.15
 -11  -1   1    1.92    4.48
 -11  -1   1    3.24    4.20
 -11  -1   1   15.63    8.93
 -11  -1   2   19.88    8.72
 -11  -1   2   29.23    5.59
 -11  -1   2   16.15    4.92
 -11  -1   2   24.94    5.07
 -11  -1   2   22.53    6.44
 -11  -1   2   20.04    4.33
 -11  -1   3   -1.96    7.22
 -11  -1   3    3.62    3.57
 -11  -1   3    5.02    4.20
 -11  -1   3   -5.52    5.01
 -11  -1   3    2.35    4.43
 -11  -1   3    2.89    5.38
 -11  -1   4    5.55    5.08
 -11  -1   4   11.16    5.45
 -11  -1   4    7.73    4.89
 -11  -1   4   13.76    4.85
 -11  -1   4    8.05    3.69
 -11  -1   4   17.27    8.47
 -11  -1   4   11.68    4.93
 -11  -1   5   36.18    5.54
 -11  -1   5   36.06    6.31
 -11  -1   5   30.13    5.96
 -11  -1   5   36.27    6.47
 -11  -1   5   38.44    9.16
 -11  -1   5   46.86    7.63
 -11  -1   5   40.57    6.97
 -11  -1   6   37.09    6.29
 -11  -1   6   35.29    7.16
 -11  -1   6   47.23    6.65
 -11  -1   6   38.23    8.74
 -11  -1   6   31.42    6.26
 -11  -1   6   32.74    9.20
 -11  -1   6   34.39    5.75
 -11  -1   6   32.56    6.63
 -11  -1   7  290.65   21.50
 -11  -1   7  251.09   20.68
 -11  -1   7  252.46   23.96
 -11  -1   7  267.25   21.69
 -11  -1   7  276.45   21.04
 -11  -1   7  263.67   20.63
 -11  -1   7  294.87   21.89
 -11  -1   8    3.60    4.66
 -11  -1   8    2.11    4.28
 -11  -1   8   -5.08    6.63
 -11  -1   8    4.04    4.87
 -11  -1   8    5.48    5.13
 -11  -1   9  406.70   27.99
 -11  -1   9  308.04   29.60
 -11  -1   9  376.60   27.45
 -11  -1   9  360.50   27.00
 -11  -1  10   -5.73    4.26
 -11  -1  10   -6.60    5.38
 -11  -1  10    2.64    4.97
 -11  -1  10    0.54    3.86
 -11  -1  11  115.18    9.95
 -11  -1  11   78.08    8.51
 -11  -1  12   32.71    5.40
 -11  -1  12   27.46    5.92
 -11  -1  13   73.50    8.32
 -11  -1  13  111.37    9.82
 -11  -1  14    9.39    5.34
 -11  -1  14    2.71    3.95
 -11  -1  14    7.59    5.02
 -11  -1  15   16.95    4.48
 -11  -1  15   20.26    5.32
 -11  -1  16   30.97    4.94
 -11  -1  17   18.07    3.47
 -11  -1  18   23.46    3.14
 -11   0 -13   -2.85    3.67
 -11   0 -13    4.70    3.95
 -11   0 -13    1.11    3.43
 -11   0 -12  119.79    9.89
 -11   0 -12   86.64    8.99
 -11   0 -12   93.57    9.35
 -11   0 -12   97.20    9.34
 -11   0 -11   15.38    4.98
 -11   0 -11   14.72    5.05
 -11   0 -11   12.27    5.15
 -11   0 -11   10.53    4.54
 -11   0 -10   60.50    8.00
 -11   0 -10   53.09    7.42
 -11   0 -10   54.50    7.35
 -11   0 -10   59.87    7.52
 -11   0  -9    5.55    5.16
 -11   0  -9    6.11    5.14
 -11   0  -9   20.68    5.44
 -11   0  -9   22.38    5.92
 -11   0  -9   13.62    7.54
 -11   0  -8   30.42    6.14
 -11   0  -8   20.34    5.67
 -11   0  -8   24.36    8.60
 -11   0  -8   17.38    5.50
 -11   0  -7   12.00    7.63
 -11   0  -7    4.66    4.90
 -11   0  -7    7.25    4.91
 -11   0  -7   16.35    5.78
 -11   0  -7   20.96    8.72
 -11   0  -6   39.77    6.66
 -11   0  -6   33.11    6.52
 -11   0  -6   31.31    9.53
 -11   0  -6   50.61   10.47
 -11   0  -6   38.25    6.89
 -11   0  -6   39.62    5.77
 -11   0  -5    0.46    4.37
 -11   0  -5  -10.72    8.80
 -11   0  -5   -5.96    5.49
 -11   0  -5   -4.00    4.06
 -11   0  -5   -7.11    5.71
 -11   0  -5   -3.43    4.85
 -11   0  -4   30.09    6.09
 -11   0  -4   29.70    6.23
 -11   0  -4   34.63    6.79
 -11   0  -4   26.71    5.70
 -11   0  -4   15.26    8.39
 -11   0  -4   30.34    8.23
 -11   0  -3  115.06   10.63
 -11   0  -3   81.41   14.60
 -11   0  -3  103.85   10.74
 -11   0  -3  128.57   11.60
 -11   0  -3  100.14   10.66
 -11   0  -2  227.84   17.50
 -11   0  -2  225.86   17.25
 -11   0  -2  201.26   17.73
 -11   0  -1   63.73    7.85
 -11   0  -1   51.64   11.06
 -11   0  -1   49.18    7.69
 -11   0  -1   44.36   10.91
 -11   0  -1   61.21    7.46
 -11   0  -1   55.00    7.38
 -11   0  -1   43.94    6.23
 -11   0   0  123.58   11.60
 -11   0   0  131.36   11.04
 -11   0   0   96.40   10.42
 -11   0   0  128.35   11.71
 -11   0   0   88.46    9.82
 -11   0   0  122.36   14.90
 -11   0   1   82.97    9.32
 -11   0   1   69.10    8.35
 -11   0   1   68.23    7.91
 -11   0   2  183.06   14.60
 -11   0   2  161.70   18.33
 -11   0   2  163.56   13.30
 -11   0   2  130.06   13.31
 -11   0   3   67.19    7.64
 -11   0   3   88.21   12.96
 -11   0   3   85.29    9.64
 -11   0   3   84.27    9.02
 -11   0   3   86.37    8.60
 -11   0   3   82.18   12.60
 -11   0   4  250.16   19.00
 -11   0   4  231.87   18.20
 -11   0   4  240.07   17.96
 -11   0   4  197.53   17.18
 -11   0   4  212.32   17.87
 -11   0   4  225.12   22.20
 -11   0   4  249.43   18.93
 -11   0   4  213.34   21.63
 -11   0   5   99.99   10.44
 -11   0   5  101.44   10.07
 -11   0   5  113.04   11.36
 -11   0   5  110.37   10.89
 -11   0   5  122.46   10.80
 -11   0   5  101.99   14.56
 -11   0   5  117.85   14.76
 -11   0   5  132.22   11.75
 -11   0   6   17.14    6.06
 -11   0   6   10.46    5.04
 -11   0   6   10.00    4.86
 -11   0   6    9.92    5.28
 -11   0   6   13.73    5.43
 -11   0   6    2.94    7.83
 -11   0   6   23.75    8.79
 -11   0   6   13.25    4.88
 -11   0   7  162.91   14.65
 -11   0   7  153.79   17.33
 -11   0   7  158.53   13.62
 -11   0   7  143.24   17.22
 -11   0   7  187.29   14.84
 -11   0   7  151.06   13.66
 -11   0   7  172.98   14.24
 -11   0   8    3.36    5.95
 -11   0   8    3.91    3.54
 -11   0   8   -3.89    4.95
 -11   0   8    4.91    4.42
 -11   0   8    1.68    7.20
 -11   0   8    1.47    4.86
 -11   0   8   -3.02    4.55
 -11   0   9  147.32   12.53
 -11   0   9  132.69   11.40
 -11   0   9  155.42   12.70
 -11   0   9  150.79   12.31
 -11   0   9  102.18   10.72
 -11   0   9  105.88   13.72
 -11   0   9   95.36   13.58
 -11   0   9  133.72   11.85
 -11   0  10    8.14    5.55
 -11   0  10    5.73    4.14
 -11   0  10    8.51    5.13
 -11   0  10    6.25    4.43
 -11   0  11   -3.10    4.34
 -11   0  11    2.46    5.10
 -11   0  12   58.65    7.72
 -11   0  12   61.66    7.92
 -11   0  12   47.85    6.75
 -11   0  13   26.33    5.23
 -11   0  13   24.34    6.38
 -11   0  13   31.11    6.19
 -11   0  14   81.69    8.49
 -11   0  14   67.51    7.50
 -11   0  14  101.65    9.12
 -11   0  14   49.20    6.43
 -11   0  15   34.76    5.22
 -11   0  15   34.49    6.02
 -11   0  16   29.38    5.07
 -11   0  17   72.33    7.08
 -11   0  18   34.65    3.89
 -11   1 -13    4.83    4.03
 -11   1 -13   -4.92    4.09
 -11   1 -13   -4.47    3.87
 -11   1 -13   -0.71    3.72
 -11   1 -12   28.43    5.59
 -11   1 -12   34.40    5.45
 -11   1 -12   34.25    5.92
 -11   1 -12   33.51    5.52
 -11   1 -11   -3.40    4.47
 -11   1 -11   -5.91    4.68
 -11   1 -11   -1.58    4.98
 -11   1 -11    1.76    4.88
 -11   1 -10   99.52    9.66
 -11   1 -10   80.22    8.84
 -11   1 -10   82.62    9.14
 -11   1  -9   13.10    5.27
 -11   1  -9   24.96    5.87
 -11   1  -9   23.88    5.39
 -11   1  -9    8.43    7.38
 -11   1  -8   72.52    9.02
 -11   1  -8   74.62   12.42
 -11   1  -8   77.20    9.11
 -11   1  -8   99.72   13.79
 -11   1  -8  104.21    9.85
 -11   1  -7   15.05    5.37
 -11   1  -7   19.01    5.39
 -11   1  -7   27.17    6.34
 -11   1  -7   16.80    5.79
 -11   1  -7   17.77    9.25
 -11   1  -7   14.82    8.66
 -11   1  -6  188.79   15.40
 -11   1  -6  179.48   18.63
 -11   1  -6  149.54   13.91
 -11   1  -6  153.89   14.48
 -11   1  -6  170.25   14.93
 -11   1  -6  214.15   16.03
 -11   1  -6  159.31   19.04
 -11   1  -5    4.44    7.31
 -11   1  -5    8.33    4.58
 -11   1  -5    7.95    5.30
 -11   1  -5   -2.02    4.61
 -11   1  -5   -0.44    4.50
 -11   1  -5    2.51    7.76
 -11   1  -5   -2.02    4.03
 -11   1  -4  117.84   11.67
 -11   1  -4  109.61   15.98
 -11   1  -4  123.24   11.37
 -11   1  -4  116.46   11.40
 -11   1  -4  153.94   12.71
 -11   1  -4  123.98   11.77
 -11   1  -3   -4.26    4.66
 -11   1  -3   -2.43    5.20
 -11   1  -3    1.12    7.53
 -11   1  -3    7.02    8.27
 -11   1  -3   -0.28    3.57
 -11   1  -3    3.36    5.03
 -11   1  -3    0.42    4.20
 -11   1  -3   -4.76    5.20
 -11   1  -3   -2.52    4.73
 -11   1  -2   78.12   12.15
 -11   1  -2   60.08    7.48
 -11   1  -2   62.45    8.18
 -11   1  -2   50.55    7.15
 -11   1  -2   64.91    8.46
 -11   1  -2   48.17   11.25
 -11   1  -2   50.64    6.67
 -11   1  -1   55.80    7.47
 -11   1  -1   62.50    8.41
 -11   1  -1   50.65    8.09
 -11   1  -1   49.11    7.00
 -11   1  -1   75.70   11.98
 -11   1  -1   46.00    6.79
 -11   1   0  275.11   20.07
 -11   1   0  250.29   19.64
 -11   1   0  242.91   20.38
 -11   1   0  373.41   26.32
 -11   1   0  216.47   19.19
 -11   1   0  228.39   20.08
 -11   1   0  346.69   25.41
 -11   1   1  202.81   19.47
 -11   1   1  162.92   14.40
 -11   1   1  161.76   15.10
 -11   1   1  169.58   19.57
 -11   1   1  212.27   19.92
 -11   1   1  183.33   15.39
 -11   1   2   30.84    5.06
 -11   1   2   30.11    5.97
 -11   1   2   35.06    6.85
 -11   1   3   93.48    9.51
 -11   1   3   91.68    8.83
 -11   1   3   70.59   13.29
 -11   1   3   76.80   12.51
 -11   1   3   62.09    7.69
 -11   1   3   81.39   12.62
 -11   1   4   80.07    9.13
 -11   1   4   79.74   12.68
 -11   1   4   77.95   12.13
 -11   1   4   83.32    8.59
 -11   1   4   63.68    8.30
 -11   1   4   70.16    8.00
 -11   1   5  180.58   15.83
 -11   1   5  224.31   16.96
 -11   1   5  197.09   16.66
 -11   1   5  177.90   19.88
 -11   1   5  169.70   16.02
 -11   1   5  202.81   15.71
 -11   1   5  200.70   19.88
 -11   1   5  199.41   16.05
 -11   1   6   18.76    5.84
 -11   1   6   26.89    5.90
 -11   1   6   18.80    6.00
 -11   1   6   32.19    8.93
 -11   1   6   20.78    5.19
 -11   1   6   17.25    5.08
 -11   1   6   21.69    8.45
 -11   1   7  122.58   11.84
 -11   1   7   95.43   14.36
 -11   1   7  138.74   11.84
 -11   1   7  131.92   11.05
 -11   1   7  119.39   10.94
 -11   1   7   88.89    9.80
 -11   1   7  115.75   11.50
 -11   1   7  125.80   11.47
 -11   1   7  127.26   14.90
 -11   1   8   15.51    7.41
 -11   1   8   20.09    4.96
 -11   1   8   20.17    5.52
 -11   1   8   13.46    5.15
 -11   1   8   14.99    5.17
 -11   1   8   15.07    5.60
 -11   1   8   15.86    7.68
 -11   1   9  188.71   16.54
 -11   1   9  259.87   18.14
 -11   1   9  189.26   16.69
 -11   1   9  263.67   18.37
 -11   1   9  241.93   17.57
 -11   1   9  177.85   20.31
 -11   1   9  181.22   19.69
 -11   1  10  141.98   12.98
 -11   1  10  195.88   14.41
 -11   1  10  187.10   14.71
 -11   1  10  143.86   13.15
 -11   1  10  141.91   15.71
 -11   1  11   31.21    5.62
 -11   1  11   19.66    6.14
 -11   1  11   30.04    4.94
 -11   1  11   21.48    7.12
 -11   1  11   25.92    6.04
 -11   1  12   -1.80    5.29
 -11   1  12    6.06    4.51
 -11   1  12    4.83    4.33
 -11   1  12    4.70    5.96
 -11   1  12    0.42    4.92
 -11   1  13   18.53    5.04
 -11   1  13   10.42    4.41
 -11   1  13   18.97    6.02
 -11   1  14   13.59    4.82
 -11   1  14   24.56    6.14
 -11   1  14    9.20    4.00
 -11   1  15   66.65    7.72
 -11   1  15   82.17    8.45
 -11   1  15   58.17    6.86
 -11   1  16   22.80    4.60
 -11   1  16   31.61    5.71
 -11   1  16   26.25    5.05
 -11   1  17   75.84    7.42
 -11   1  18   20.53    3.15
 -11   2 -14   13.10    4.05
 -11   2 -13    5.87    4.31
 -11   2 -13    6.41    4.30
 -11   2 -13    3.65    3.73
 -11   2 -12   22.47    5.03
 -11   2 -12   19.61    4.69
 -11   2 -12   19.26    5.18
 -11   2 -11    8.15    4.72
 -11   2 -11   11.88    4.42
 -11   2 -11   15.41    5.47
 -11   2 -10   94.46    9.60
 -11   2 -10   70.07    8.14
 -11   2 -10   75.76    9.14
 -11   2 -10   70.53    8.32
 -11   2  -9   13.68    5.44
 -11   2  -9    2.23    5.00
 -11   2  -9   -4.21    4.31
 -11   2  -9    6.01    7.57
 -11   2  -9    5.10    4.53
 -11   2  -8  100.62    9.97
 -11   2  -8   72.82    8.95
 -11   2  -8   86.42    9.79
 -11   2  -8   94.27   13.65
 -11   2  -8   72.36   12.63
 -11   2  -8   76.84    8.80
 -11   2  -7   21.70    5.65
 -11   2  -7   25.93    5.48
 -11   2  -7   30.72    5.83
 -11   2  -7   28.81    9.49
 -11   2  -7   31.28    6.53
 -11   2  -7   14.37    8.76
 -11   2  -6   47.41   11.15
 -11   2  -6   52.37    7.09
 -11   2  -6   41.47    6.77
 -11   2  -6   59.02    7.14
 -11   2  -6   54.06   11.25
 -11   2  -6   48.77    7.85
 -11   2  -6   51.72    6.64
 -11   2  -5   13.78    5.05
 -11   2  -5   11.14    5.86
 -11   2  -5    3.37    4.30
 -11   2  -5    8.58    7.64
 -11   2  -5    6.67    5.02
 -11   2  -5    7.98    8.15
 -11   2  -5    3.95    5.33
 -11   2  -5    4.17    4.34
 -11   2  -4  215.02   17.39
 -11   2  -4  162.46   16.39
 -11   2  -4  237.17   17.40
 -11   2  -4  293.88   23.18
 -11   2  -4  246.81   18.46
 -11   2  -4  210.07   22.47
 -11   2  -4  228.37   18.17
 -11   2  -4  219.86   17.32
 -11   2  -3   21.45    6.21
 -11   2  -3   14.81    5.77
 -11   2  -3   15.11    4.71
 -11   2  -3   10.86    4.64
 -11   2  -3    9.91    5.36
 -11   2  -3   13.83    9.29
 -11   2  -2  341.64   28.22
 -11   2  -2  412.56   29.22
 -11   2  -2  478.77   33.91
 -11   2  -2  337.99   27.83
 -11   2  -2  397.17   29.18
 -11   2  -2  393.82   28.44
 -11   2  -2  523.86   34.85
 -11   2  -1   19.22    6.16
 -11   2  -1   -4.50    9.07
 -11   2  -1   21.66    6.06
 -11   2  -1   19.89    5.20
 -11   2  -1   25.09    6.43
 -11   2  -1   13.36    9.22
 -11   2  -1   19.70    9.30
 -11   2   0  199.22   20.57
 -11   2   0  204.08   15.44
 -11   2   0  159.75   14.17
 -11   2   0  255.47   21.25
 -11   2   0  146.10   15.14
 -11   2   0  241.99   20.41
 -11   2   0  194.93   15.89
 -11   2   0  171.69   14.90
 -11   2   1    0.57    3.98
 -11   2   1   -2.63    5.20
 -11   2   1    1.11    7.96
 -11   2   1   -5.45    5.55
 -11   2   1    0.97    7.45
 -11   2   1    2.52    4.61
 -11   2   1    9.19    7.71
 -11   2   2   -0.90    5.51
 -11   2   2    5.58    4.75
 -11   2   2   12.22    8.39
 -11   2   2    0.30    4.09
 -11   2   3    5.55    8.57
 -11   2   3    3.84    7.30
 -11   2   3    3.46    4.77
 -11   2   3    6.71    5.15
 -11   2   3    6.43    4.45
 -11   2   4    5.05    8.55
 -11   2   4   15.93    5.18
 -11   2   4    9.81    5.44
 -11   2   4    6.66    8.08
 -11   2   4   10.47    8.16
 -11   2   4    5.42    4.77
 -11   2   5   73.52   12.01
 -11   2   5   78.17    8.81
 -11   2   5   72.89    8.13
 -11   2   5   71.79    8.83
 -11   2   5   72.22   12.31
 -11   2   5   64.19    8.83
 -11   2   6   14.99    5.48
 -11   2   6    9.42    4.92
 -11   2   6   10.62    5.25
 -11   2   6   11.92    8.43
 -11   2   6    5.58    4.01
 -11   2   6   12.09    7.94
 -11   2   6   13.59    5.82
 -11   2   6   14.85    5.46
 -11   2   7  352.29   22.53
 -11   2   7  321.81   21.91
 -11   2   7  225.34   20.60
 -11   2   7  281.70   25.85
 -11   2   7  254.08   24.97
 -11   2   7  306.04   22.30
 -11   2   7  195.34   22.50
 -11   2   7  282.02   21.47
 -11   2   7  335.31   22.51
 -11   2   8   27.57    8.84
 -11   2   8   34.59    6.45
 -11   2   8   35.13    6.10
 -11   2   8   50.54    6.98
 -11   2   8   24.15    5.42
 -11   2   8   31.27    5.92
 -11   2   8   33.51    8.82
 -11   2   8   14.74    7.19
 -11   2   9  221.98   22.74
 -11   2   9  316.07   20.36
 -11   2   9  175.32   18.04
 -11   2   9  321.56   20.05
 -11   2   9  302.63   20.27
 -11   2   9  216.85   21.97
 -11   2   9  243.42   18.80
 -11   2   9  198.68   21.13
 -11   2   9  303.21   19.90
 -11   2   9  214.93   18.70
 -11   2  10   66.83    8.35
 -11   2  10   74.49    8.32
 -11   2  10   45.22    9.36
 -11   2  10   79.33    8.36
 -11   2  10   46.51    6.37
 -11   2  10   51.11    7.00
 -11   2  10   40.12    6.52
 -11   2  11  143.74   17.21
 -11   2  11  132.75   14.12
 -11   2  11  207.37   15.65
 -11   2  11  219.51   16.00
 -11   2  11  224.65   16.19
 -11   2  11  183.46   14.86
 -11   2  12   57.12    7.61
 -11   2  12   44.73    6.39
 -11   2  12   43.41    8.89
 -11   2  12   31.42    5.72
 -11   2  13   32.63    5.68
 -11   2  13   43.75    7.04
 -11   2  13   25.64    8.37
 -11   2  13   28.88    5.91
 -11   2  14    2.77    5.21
 -11   2  14    4.38    5.27
 -11   2  14    3.79    4.02
 -11   2  14    1.99    4.42
 -11   2  15   37.81    6.30
 -11   2  15   34.84    5.94
 -11   2  15   29.30    5.38
 -11   2  15   43.14    6.57
 -11   2  16    4.07    4.24
 -11   2  16    6.87    4.06
 -11   2  16   12.67    4.82
 -11   2  17   69.44    6.95
 -11   2  17   51.34    6.40
 -11   3 -13   31.71    5.62
 -11   3 -13   42.69    5.37
 -11   3 -12   35.75    6.36
 -11   3 -12   28.14    5.42
 -11   3 -12   43.04    6.39
 -11   3 -11   49.68    6.98
 -11   3 -11   30.11    5.88
 -11   3 -11   44.13    7.13
 -11   3 -10    5.73    4.31
 -11   3 -10   16.74    5.70
 -11   3 -10    9.91    5.80
 -11   3  -9   45.10    7.34
 -11   3  -9   35.56    6.12
 -11   3  -8   14.66    4.80
 -11   3  -8    3.01    8.92
 -11   3  -8   14.67    5.82
 -11   3  -8   12.21    4.82
 -11   3  -7    0.50    5.69
 -11   3  -7   -6.10    4.39
 -11   3  -7   -1.62    4.88
 -11   3  -7    2.95    9.11
 -11   3  -6    3.19    3.64
 -11   3  -6    3.08    5.28
 -11   3  -6    2.82    8.27
 -11   3  -6   19.03    6.29
 -11   3  -6   17.80    6.22
 -11   3  -6   11.57    4.52
 -11   3  -6    3.50    4.33
 -11   3  -5    3.04    4.13
 -11   3  -5   10.30    5.07
 -11   3  -5    9.03    4.45
 -11   3  -5   10.69    5.60
 -11   3  -5   15.87    8.62
 -11   3  -5    6.56    4.35
 -11   3  -5    2.83    8.04
 -11   3  -5    7.33    5.36
 -11   3  -4   70.97    8.79
 -11   3  -4   74.72   12.26
 -11   3  -4   58.03   10.80
 -11   3  -4   56.06    7.33
 -11   3  -4   75.17    8.90
 -11   3  -4   65.88    8.19
 -11   3  -4   74.39   12.20
 -11   3  -3   91.11    9.98
 -11   3  -3   87.19    9.81
 -11   3  -3   80.95   13.36
 -11   3  -3   91.88   13.48
 -11   3  -3  108.43   14.17
 -11   3  -3   69.69    8.50
 -11   3  -3   89.28    9.36
 -11   3  -2  330.28   26.14
 -11   3  -2  382.63   31.03
 -11   3  -2  354.68   27.02
 -11   3  -2  366.77   26.59
 -11   3  -2  381.58   27.26
 -11   3  -2  413.99   31.99
 -11   3  -1  141.87   13.27
 -11   3  -1  117.54   11.53
 -11   3  -1  133.86   12.93
 -11   3  -1  158.49   18.02
 -11   3  -1  146.97   12.53
 -11   3  -1  187.16   18.27
 -11   3  -1  180.13   17.72
 -11   3  -1  142.03   12.82
 -11   3   0  401.76   28.90
 -11   3   0  492.71   34.05
 -11   3   0  351.19   33.32
 -11   3   0  395.29   28.71
 -11   3   0  358.07   29.05
 -11   3   0  372.48   28.11
 -11   3   0  352.89   28.88
 -11   3   0  549.50   35.20
 -11   3   1   -2.91    7.81
 -11   3   1   11.13    8.83
 -11   3   1   -2.04    7.78
 -11   3   1   -5.35    5.47
 -11   3   1    1.88    4.06
 -11   3   1   -2.11    4.96
 -11   3   1   -1.14    4.88
 -11   3   2   90.14    9.60
 -11   3   2   93.90   14.29
 -11   3   2   72.86    8.93
 -11   3   2   98.94   10.17
 -11   3   3   10.02    5.24
 -11   3   3   -1.10    8.43
 -11   3   3   11.28    5.60
 -11   3   3    1.73    4.61
 -11   3   4  352.51   27.37
 -11   3   4  402.36   28.10
 -11   3   4  436.98   32.47
 -11   3   4  374.86   27.83
 -11   3   4  452.42   32.93
 -11   3   4  430.30   33.45
 -11   3   4  326.66   26.61
 -11   3   5   43.28    6.73
 -11   3   5   33.83    6.95
 -11   3   5   58.19    7.41
 -11   3   5   34.47   10.28
 -11   3   5   52.39   10.63
 -11   3   6   20.15    8.84
 -11   3   6    1.58    4.92
 -11   3   6   12.27    8.15
 -11   3   6   14.51    5.68
 -11   3   6   12.89    5.15
 -11   3   7  262.36   19.10
 -11   3   7  200.48   17.75
 -11   3   7  261.29   19.33
 -11   3   7  210.81   22.14
 -11   3   7  230.01   22.90
 -11   3   7  208.24   18.03
 -11   3   7  275.22   19.17
 -11   3   7  259.61   19.42
 -11   3   8   14.97    5.34
 -11   3   8   17.53    8.43
 -11   3   8   -1.53    6.74
 -11   3   8   18.06    8.18
 -11   3   8   14.61    5.53
 -11   3   8   17.90    5.03
 -11   3   8   12.79    5.81
 -11   3   8   18.25    5.15
 -11   3   9  200.68   16.36
 -11   3   9  232.23   16.67
 -11   3   9  136.67   17.63
 -11   3   9  242.15   16.55
 -11   3   9  161.48   18.60
 -11   3   9  167.29   19.27
 -11   3   9  168.82   15.25
 -11   3   9  189.01   15.49
 -11   3  10   19.59    5.80
 -11   3  10   13.62    7.62
 -11   3  10   14.28    4.51
 -11   3  10   13.52    7.19
 -11   3  10   37.12    6.49
 -11   3  10    9.76    5.07
 -11   3  10   22.20    6.17
 -11   3  10   13.90    4.71
 -11   3  11   65.78    8.23
 -11   3  11   93.11   12.10
 -11   3  11   93.55    9.68
 -11   3  11   90.55    9.71
 -11   3  11   81.81    8.89
 -11   3  12   -2.67    5.43
 -11   3  12   -0.74    4.56
 -11   3  12    1.32    4.10
 -11   3  12    1.75    6.42
 -11   3  13   57.34    7.69
 -11   3  13   43.65    6.91
 -11   3  13   43.89    6.53
 -11   3  13   38.86    8.92
 -11   3  13   67.00    7.99
 -11   3  14    2.15    4.33
 -11   3  14   -0.39    5.08
 -11   3  14   14.60    5.52
 -11   3  14    5.81    4.78
 -11   3  15   43.40    6.54
 -11   3  15   51.44    7.00
 -11   3  15   54.28    7.51
 -11   3  16    1.55    4.34
 -11   3  16   -0.99    3.98
 -11   3  16   -2.77    4.22
 -11   3  17   40.71    5.47
 -11   3  17   42.75    5.81
 -11   4 -14   24.95    4.64
 -11   4 -13   24.90    5.21
 -11   4 -13   18.37    5.11
 -11   4 -12   65.28    7.53
 -11   4 -12   90.38    8.78
 -11   4 -12   73.99    8.35
 -11   4 -11   62.40    7.90
 -11   4 -11   49.21    6.50
 -11   4 -11   56.81    7.78
 -11   4 -10    9.56    4.32
 -11   4 -10   13.91    5.78
 -11   4  -9  114.96    9.88
 -11   4  -9  110.36   10.92
 -11   4  -9   84.68    9.58
 -11   4  -8   33.74   10.32
 -11   4  -8   53.10    7.88
 -11   4  -8   47.42    6.57
 -11   4  -8   44.60    7.70
 -11   4  -7   55.51    8.18
 -11   4  -7   47.14   11.18
 -11   4  -7   59.72    8.21
 -11   4  -7   63.96    7.50
 -11   4  -7   40.34    6.27
 -11   4  -6    6.83    5.99
 -11   4  -6    8.82    5.93
 -11   4  -6    8.51    4.44
 -11   4  -6   14.17    8.06
 -11   4  -6    2.89    8.43
 -11   4  -6    6.18    5.17
 -11   4  -5   -0.34    4.64
 -11   4  -5    3.90    5.61
 -11   4  -5   -1.90    7.65
 -11   4  -5   -3.37    5.26
 -11   4  -5   -0.91    7.93
 -11   4  -5    6.25    5.41
 -11   4  -5    0.93    7.57
 -11   4  -4   77.79   12.53
 -11   4  -4   77.88   12.20
 -11   4  -4   89.66    9.16
 -11   4  -4   85.98    9.69
 -11   4  -4   81.30   12.54
 -11   4  -4   64.11    8.21
 -11   4  -4   65.84    9.12
 -11   4  -3   27.90    6.30
 -11   4  -3   21.33    5.54
 -11   4  -3   18.16    5.77
 -11   4  -3   12.06    8.05
 -11   4  -3   16.25    8.03
 -11   4  -3   10.43    4.30
 -11   4  -3   15.57    5.81
 -11   4  -3   26.22    9.16
 -11   4  -2  210.91   16.36
 -11   4  -2  236.96   16.85
 -11   4  -2  196.79   16.62
 -11   4  -2  202.84   16.90
 -11   4  -2  163.22   15.45
 -11   4  -2  193.55   20.25
 -11   4  -2  219.44   21.07
 -11   4  -2  183.47   20.96
 -11   4  -1   49.90   10.66
 -11   4  -1   30.49    5.78
 -11   4  -1   36.46   10.50
 -11   4  -1   33.61    6.88
 -11   4  -1   38.10    6.65
 -11   4  -1   36.17    6.30
 -11   4  -1   31.40    6.47
 -11   4  -1   33.77    9.99
 -11   4   0  437.04   31.99
 -11   4   0  449.64   32.74
 -11   4   0  392.43   32.28
 -11   4   0  522.19   37.12
 -11   4   0  557.47   38.09
 -11   4   0  446.47   32.40
 -11   4   0  398.20   36.88
 -11   4   1    6.02    4.82
 -11   4   1   19.23    5.64
 -11   4   1    4.80    5.33
 -11   4   1    2.06    8.51
 -11   4   1   12.33    4.85
 -11   4   1   23.34    9.14
 -11   4   2  219.97   17.82
 -11   4   2  272.48   22.90
 -11   4   2  186.25   17.19
 -11   4   2  251.64   23.27
 -11   4   2  222.51   17.84
 -11   4   2  229.19   18.16
 -11   4   3   23.85    5.99
 -11   4   3   27.69    6.36
 -11   4   3   12.95    5.45
 -11   4   3   21.71    9.56
 -11   4   3   12.95    5.11
 -11   4   3   10.26    4.23
 -11   4   4  106.10   13.69
 -11   4   4   72.78    8.03
 -11   4   4   97.52   13.53
 -11   4   4   71.86    8.65
 -11   4   4   85.81    9.37
 -11   4   5  117.38   14.61
 -11   4   5  101.06    9.77
 -11   4   5   74.00    8.77
 -11   4   5   95.69    9.78
 -11   4   6   70.45    8.16
 -11   4   6   53.05    7.69
 -11   4   6   57.70    7.39
 -11   4   6   81.55    8.79
 -11   4   6   69.78    8.10
 -11   4   6   50.56    6.75
 -11   4   7   31.96    6.91
 -11   4   7   42.63    6.36
 -11   4   7   31.47    6.61
 -11   4   7   35.16    6.60
 -11   4   7   36.70    5.67
 -11   4   7   34.56    9.95
 -11   4   8   81.21    8.71
 -11   4   8   69.15    8.25
 -11   4   8   68.52    8.58
 -11   4   8   71.79   12.13
 -11   4   8   43.79    6.99
 -11   4   9   48.03   10.36
 -11   4   9   50.04    6.88
 -11   4   9   67.54    8.16
 -11   4   9   48.77    7.13
 -11   4   9   49.00   10.09
 -11   4   9   60.20    8.15
 -11   4  10    4.17    5.21
 -11   4  10   -1.81    6.88
 -11   4  10   -5.35    7.58
 -11   4  10   -3.32    6.89
 -11   4  10    2.32    5.15
 -11   4  10   -7.93    5.26
 -11   4  10    2.06    3.93
 -11   4  11   17.20    5.30
 -11   4  11   23.60    6.32
 -11   4  11   18.07    5.79
 -11   4  11   23.66    8.68
 -11   4  11   19.12    5.50
 -11   4  11   29.99    6.14
 -11   4  12   -0.91    6.92
 -11   4  12    0.34    4.50
 -11   4  12    3.43    4.93
 -11   4  12   -2.64    4.89
 -11   4  12   -0.87    5.15
 -11   4  13   17.89    5.68
 -11   4  13    6.22    7.13
 -11   4  13   14.02    5.18
 -11   4  13   15.10    4.81
 -11   4  13   18.89    5.96
 -11   4  14    0.74    5.19
 -11   4  14    1.27    4.38
 -11   4  14   -4.28    4.98
 -11   4  14    6.95    4.70
 -11   4  15   42.34    6.22
 -11   4  15   32.62    5.96
 -11   4  15   47.64    6.69
 -11   4  15   40.89    6.40
 -11   4  16   -1.93    4.25
 -11   4  16    0.50    3.89
 -11   4  16    4.45    4.31
 -11   4  17   47.82    6.05
 -11   4  17   55.17    6.29
 -11   5 -14   -1.82    3.81
 -11   5 -14    1.94    3.79
 -11   5 -13    9.70    4.47
 -11   5 -13    7.28    4.46
 -11   5 -12   31.87    6.01
 -11   5 -11   20.80    5.81
 -11   5 -10   64.52    8.56
 -11   5 -10   58.11    7.10
 -11   5 -10   64.69    8.57
 -11   5  -9   85.89    9.61
 -11   5  -9   92.93    9.81
 -11   5  -9   72.24    8.71
 -11   5  -8   81.24    9.16
 -11   5  -8   83.69    9.36
 -11   5  -8   76.77   12.97
 -11   5  -8   69.92    8.24
 -11   5  -8   52.12    7.19
 -11   5  -7  102.14    9.73
 -11   5  -7   85.89   13.92
 -11   5  -7  115.77   10.73
 -11   5  -7   99.24   10.35
 -11   5  -6   52.76    7.46
 -11   5  -6   72.02    8.81
 -11   5  -6   60.67    8.52
 -11   5  -6   64.88    8.74
 -11   5  -6   58.08    7.89
 -11   5  -6   55.36   10.41
 -11   5  -6   44.52   11.05
 -11   5  -5   54.99   10.38
 -11   5  -5   39.44   10.47
 -11   5  -5   38.96    7.23
 -11   5  -5   46.48    7.62
 -11   5  -5   37.48    9.75
 -11   5  -5   31.45    6.41
 -11   5  -5   64.65    7.90
 -11   5  -4   58.61    8.24
 -11   5  -4   62.49   11.20
 -11   5  -4   67.38   11.41
 -11   5  -4   66.81   11.77
 -11   5  -4   66.93    8.77
 -11   5  -4   51.06    6.92
 -11   5  -4   65.61    8.14
 -11   5  -4   76.79    8.62
 -11   5  -3   51.94    6.95
 -11   5  -3   67.45    8.38
 -11   5  -3   46.19    7.81
 -11   5  -3   68.73   11.92
 -11   5  -3   45.07   10.78
 -11   5  -3   73.50    8.36
 -11   5  -3   42.33   10.40
 -11   5  -3   62.26    7.88
 -11   5  -2  138.50   13.27
 -11   5  -2  152.95   13.69
 -11   5  -2  161.93   17.78
 -11   5  -2  118.51   12.59
 -11   5  -2  184.94   18.18
 -11   5  -2  165.49   14.08
 -11   5  -2  182.22   13.95
 -11   5  -1    4.92    5.46
 -11   5  -1    2.29    8.18
 -11   5  -1   -1.03    8.54
 -11   5  -1   -2.47    4.81
 -11   5  -1    0.41    4.87
 -11   5  -1    6.23    4.52
 -11   5   0   86.74   13.83
 -11   5   0   73.71    9.21
 -11   5   0  102.34   14.01
 -11   5   0  108.09    9.93
 -11   5   0   80.52    9.08
 -11   5   0   84.22    9.56
 -11   5   1   17.65    5.82
 -11   5   1   15.98    6.10
 -11   5   1   18.73    8.95
 -11   5   1   18.43    5.41
 -11   5   1   29.91    9.94
 -11   5   1   23.87    4.60
 -11   5   1   17.84    5.51
 -11   5   1   17.06    5.26
 -11   5   2    4.59    4.71
 -11   5   2   15.01    4.59
 -11   5   2   11.12    5.90
 -11   5   2   -1.09    7.75
 -11   5   2   13.61    5.59
 -11   5   2   15.87    3.90
 -11   5   2   21.93    8.86
 -11   5   2   10.27    5.43
 -11   5   3    2.39    5.04
 -11   5   3   -1.07    8.00
 -11   5   3    0.30    4.37
 -11   5   3   -2.90    5.55
 -11   5   3    1.85    3.78
 -11   5   3   -0.79    4.86
 -11   5   4   60.60   11.15
 -11   5   4   52.87    6.69
 -11   5   4   41.47    6.78
 -11   5   4   42.41    7.11
 -11   5   4   47.40    6.12
 -11   5   5   53.67   10.43
 -11   5   5   26.81    5.94
 -11   5   5   39.74    6.89
 -11   5   5   40.11    6.85
 -11   5   5   37.60    5.73
 -11   5   6  130.11   11.91
 -11   5   6  133.57   12.09
 -11   5   6  101.12   10.90
 -11   5   6  122.60   11.29
 -11   5   7  342.35   24.77
 -11   5   7  332.28   24.67
 -11   5   7  289.56   28.16
 -11   5   7  280.89   23.53
 -11   5   7  348.80   24.70
 -11   5   7  311.43   23.90
 -11   5   8  289.33   22.10
 -11   5   8  247.98   21.60
 -11   5   8  268.95   26.33
 -11   5   8  331.51   22.93
 -11   5   8  304.47   22.70
 -11   5   9   80.09    8.92
 -11   5   9   63.06   12.21
 -11   5   9   89.60    9.76
 -11   5   9   96.08    9.85
 -11   5  10   60.90    7.92
 -11   5  10   59.20    8.19
 -11   5  10   62.61    8.11
 -11   5  10   67.54    7.85
 -11   5  10   64.91    7.69
 -11   5  10   52.99   10.25
 -11   5  10   38.93    6.16
 -11   5  11   16.25    5.72
 -11   5  11   19.46    5.77
 -11   5  11   21.75    5.75
 -11   5  11   14.10    7.54
 -11   5  11    9.43    5.21
 -11   5  12   25.17    5.62
 -11   5  12   37.84    6.27
 -11   5  12   41.43    6.75
 -11   5  12   31.78    6.29
 -11   5  12   17.68    7.91
 -11   5  13   24.43    6.05
 -11   5  13   31.97    6.47
 -11   5  13   41.48    6.50
 -11   5  13   23.28    5.42
 -11   5  14   -2.04    4.65
 -11   5  14    2.41    4.65
 -11   5  14    8.99    5.09
 -11   5  14    5.45    4.78
 -11   5  15    4.61    4.58
 -11   5  15    4.54    4.55
 -11   5  15   -0.99    4.64
 -11   5  15    3.41    4.41
 -11   5  16   -0.25    3.99
 -11   5  16    2.41    3.89
 -11   5  16    0.83    4.12
 -11   6 -14    7.61    3.72
 -11   6 -14   -0.96    3.68
 -11   6 -13   37.39    5.79
 -11   6 -12   26.29    5.71
 -11   6 -11   41.59    5.81
 -11   6 -11   40.19    6.88
 -11   6 -11   40.72    6.91
 -11   6 -10   -2.96    4.65
 -11   6 -10   -2.12    5.25
 -11   6 -10    2.58    5.32
 -11   6  -9   12.30    5.65
 -11   6  -9   13.34    5.52
 -11   6  -9    2.42    4.09
 -11   6  -9   19.64    5.65
 -11   6  -8   25.26    6.40
 -11   6  -8   38.01    6.52
 -11   6  -8   36.71    6.83
 -11   6  -8   19.25    5.22
 -11   6  -8   25.52    6.49
 -11   6  -7   76.99    9.23
 -11   6  -7   67.98    8.93
 -11   6  -7   51.45    7.81
 -11   6  -7   66.46   12.56
 -11   6  -7   76.19    8.55
 -11   6  -7   78.80    9.23
 -11   6  -6   32.92    5.58
 -11   6  -6   55.15    7.76
 -11   6  -6   29.34   10.54
 -11   6  -6   48.86    7.48
 -11   6  -6   39.27    6.70
 -11   6  -6   45.30    7.29
 -11   6  -6   40.57    7.49
 -11   6  -5   26.28    6.12
 -11   6  -5   23.58    5.73
 -11   6  -5   30.97    9.85
 -11   6  -5   34.30    9.02
 -11   6  -5   29.30    6.75
 -11   6  -5   29.29    6.60
 -11   6  -5   22.04    5.30
 -11   6  -5   23.00    6.44
 -11   6  -4   49.49   11.64
 -11   6  -4   72.27    8.98
 -11   6  -4  104.71   13.34
 -11   6  -4   67.73    8.73
 -11   6  -4   89.83    9.64
 -11   6  -4   67.80    8.17
 -11   6  -4   85.42    9.42
 -11   6  -4   71.93    9.36
 -11   6  -4   88.53   12.87
 -11   6  -3   49.32   10.56
 -11   6  -3   31.61    9.83
 -11   6  -3   38.27    6.99
 -11   6  -3   46.22    7.47
 -11   6  -3   41.44    7.01
 -11   6  -3   50.11   10.68
 -11   6  -3   34.14    6.10
 -11   6  -2  271.61   21.91
 -11   6  -2  274.55   22.01
 -11   6  -2  264.41   21.60
 -11   6  -2  318.70   22.53
 -11   6  -2  306.08   26.93
 -11   6  -1   29.21    5.21
 -11   6  -1   38.10    7.16
 -11   6  -1   51.83   11.02
 -11   6  -1   34.46    6.23
 -11   6  -1   40.43    6.84
 -11   6  -1   37.23    6.91
 -11   6  -1   30.43    6.15
 -11   6   0   22.03    9.22
 -11   6   0   12.46    4.16
 -11   6   0   20.23    9.36
 -11   6   0   22.89    5.93
 -11   6   0   21.68    5.65
 -11   6   0   16.78    6.18
 -11   6   0   22.16    4.77
 -11   6   0   22.61    5.94
 -11   6   1  354.97   25.46
 -11   6   1  360.31   25.77
 -11   6   1  277.49   25.94
 -11   6   1  421.54   31.71
 -11   6   1  302.23   30.53
 -11   6   1  380.96   26.93
 -11   6   1  386.04   26.54
 -11   6   2   40.74   10.36
 -11   6   2   43.72    5.89
 -11   6   2   53.27   11.32
 -11   6   2   29.77    6.47
 -11   6   2   49.62    6.36
 -11   6   2   42.18    6.91
 -11   6   2   37.01    7.31
 -11   6   2   38.16    5.82
 -11   6   3   54.63   11.14
 -11   6   3   29.88    6.88
 -11   6   3   47.60    5.94
 -11   6   3   35.41    9.95
 -11   6   3   43.56    6.31
 -11   6   3   33.40    6.81
 -11   6   3   39.69    5.82
 -11   6   3   30.55    6.22
 -11   6   3   20.18    6.23
 -11   6   4   52.34   10.78
 -11   6   4   50.03    6.71
 -11   6   4   48.51    6.62
 -11   6   4   47.84    6.94
 -11   6   4   40.54    7.27
 -11   6   4   55.25    7.69
 -11   6   4   55.51    7.91
 -11   6   5   54.77    7.65
 -11   6   5   49.33    6.94
 -11   6   5   62.54   11.87
 -11   6   5   42.44    6.99
 -11   6   5   60.66    7.88
 -11   6   5   46.03    6.67
 -11   6   6   80.74    9.21
 -11   6   6   96.87   13.44
 -11   6   6   68.04    8.64
 -11   6   6   77.56    8.47
 -11   6   7   81.95    9.47
 -11   6   7   77.51    9.05
 -11   6   7   89.39    9.98
 -11   6   8  226.67   17.60
 -11   6   8  227.34   17.37
 -11   6   8  183.77   16.51
 -11   6   8  222.89   21.48
 -11   6   8  211.62   16.95
 -11   6   9  134.86   12.94
 -11   6   9  157.49   13.46
 -11   6   9  134.40   12.55
 -11   6   9  144.24   13.21
 -11   6   9  127.97   16.24
 -11   6  10   76.10    9.23
 -11   6  10   72.15   12.14
 -11   6  10   73.19    8.90
 -11   6  10   83.50    8.93
 -11   6  10   79.61    9.20
 -11   6  11  113.80   11.32
 -11   6  11  103.56   14.45
 -11   6  11  112.59   11.26
 -11   6  11  121.85   11.74
 -11   6  11  130.52   11.85
 -11   6  11  129.25   11.53
 -11   6  12   38.73    6.84
 -11   6  12   35.16    6.71
 -11   6  12   44.84    6.76
 -11   6  12   31.94    8.95
 -11   6  13   29.60    5.82
 -11   6  13   26.38    5.68
 -11   6  13   23.49    5.91
 -11   6  13   26.71    6.13
 -11   6  14   16.57    4.99
 -11   6  14   10.58    5.22
 -11   6  14   11.13    4.95
 -11   6  14    8.55    4.83
 -11   6  15    0.61    4.39
 -11   6  15    7.60    4.35
 -11   6  16   11.50    4.24
 -11   6  16   12.64    4.04
 -11   7 -13   23.93    5.01
 -11   7 -13   22.73    4.82
 -11   7 -12    1.64    3.35
 -11   7 -12   11.71    4.84
 -11   7 -12   14.42    5.05
 -11   7 -11   30.36    6.44
 -11   7 -11   33.68    6.31
 -11   7 -11   33.09    5.61
 -11   7 -10    0.42    5.20
 -11   7 -10    1.12    3.87
 -11   7 -10    1.22    4.60
 -11   7 -10    1.99    5.16
 -11   7  -9   60.55    7.59
 -11   7  -9   71.42    8.97
 -11   7  -9   77.89    8.28
 -11   7  -9   58.57    8.37
 -11   7  -9   73.56    9.02
 -11   7  -8    1.86    5.34
 -11   7  -8   -0.46    5.23
 -11   7  -8   -6.25    5.68
 -11   7  -8    7.54    4.56
 -11   7  -8    3.05    5.20
 -11   7  -7   18.15    5.46
 -11   7  -7   18.10    6.14
 -11   7  -7   15.96    4.27
 -11   7  -7   10.11    5.62
 -11   7  -7   18.44    6.26
 -11   7  -7   25.17    9.93
 -11   7  -7   22.08    6.23
 -11   7  -6    4.06    4.80
 -11   7  -6   -1.97    4.25
 -11   7  -6   -2.19    5.14
 -11   7  -6   -6.16    9.57
 -11   7  -6   -6.08    6.21
 -11   7  -6   -1.42    5.46
 -11   7  -6   -3.27    5.44
 -11   7  -5   31.33    6.64
 -11   7  -5   18.42    6.32
 -11   7  -5   19.44    8.34
 -11   7  -5   15.78    5.26
 -11   7  -5   10.11    8.39
 -11   7  -5   21.11    6.46
 -11   7  -5   17.90    9.45
 -11   7  -5   22.76    5.90
 -11   7  -5   24.04    6.07
 -11   7  -4   49.59    7.86
 -11   7  -4   50.33   10.89
 -11   7  -4   51.00   10.39
 -11   7  -4   37.14    6.75
 -11   7  -4   53.37   10.30
 -11   7  -4   51.13    7.36
 -11   7  -4   56.85   10.84
 -11   7  -4   50.41    7.84
 -11   7  -4   46.70    7.45
 -11   7  -3    1.80    5.26
 -11   7  -3    1.53    4.55
 -11   7  -3    0.80    4.73
 -11   7  -3   -2.00    7.62
 -11   7  -3   -2.68    8.04
 -11   7  -3    3.52    5.07
 -11   7  -2  254.97   24.62
 -11   7  -2  274.62   20.83
 -11   7  -2  273.35   20.81
 -11   7  -2  293.45   20.92
 -11   7  -2  248.92   19.70
 -11   7  -2  237.39   19.40
 -11   7  -2  251.81   20.32
 -11   7  -1   25.54    5.12
 -11   7  -1   33.32    6.51
 -11   7  -1   33.74    5.69
 -11   7  -1   36.54    7.02
 -11   7  -1   32.55    9.99
 -11   7  -1   24.26    6.10
 -11   7  -1   32.12    6.61
 -11   7   0  242.68   18.80
 -11   7   0  204.12   18.28
 -11   7   0  224.10   17.84
 -11   7   0  254.12   18.67
 -11   7   0  256.97   23.31
 -11   7   0  182.33   22.20
 -11   7   0  227.14   17.57
 -11   7   1   90.67   14.05
 -11   7   1   98.39   10.50
 -11   7   1  118.70   11.05
 -11   7   1   76.23    9.80
 -11   7   1  104.53    9.66
 -11   7   1  115.29   14.81
 -11   7   1  112.74   10.15
 -11   7   2  192.94   20.23
 -11   7   2  165.34   15.31
 -11   7   2  197.22   15.41
 -11   7   2  185.98   14.84
 -11   7   2  120.96   18.19
 -11   7   2  169.56   15.35
 -11   7   2  175.21   14.54
 -11   7   2  182.31   14.53
 -11   7   3   38.98    9.82
 -11   7   3   25.65    6.39
 -11   7   3   32.80    5.90
 -11   7   3   29.64    6.63
 -11   7   3   31.75    5.66
 -11   7   3   21.67    6.35
 -11   7   3   23.86    5.84
 -11   7   3   41.72   10.46
 -11   7   4  131.02   16.12
 -11   7   4  139.85   13.20
 -11   7   4  138.47   12.38
 -11   7   4  120.09   12.80
 -11   7   4  169.39   12.62
 -11   7   4  148.64   12.73
 -11   7   4  121.83   12.75
 -11   7   5   17.75    5.17
 -11   7   5   28.75    9.49
 -11   7   5   17.32    5.22
 -11   7   5   19.92    5.43
 -11   7   5   21.18    6.25
 -11   7   6  178.19   13.70
 -11   7   6  122.85   12.50
 -11   7   6  168.70   17.89
 -11   7   6  119.91   12.36
 -11   7   7   10.26    5.76
 -11   7   7   12.24    5.76
 -11   7   7   20.46    8.74
 -11   7   7    5.15    4.93
 -11   7   7   14.18    8.14
 -11   7   7    6.24    5.61
 -11   7   8   18.82    5.89
 -11   7   8   15.83    5.39
 -11   7   8   25.52    9.07
 -11   7   8   17.72    5.88
 -11   7   8   13.38    7.68
 -11   7   8   21.18    6.03
 -11   7   8   19.54    5.82
 -11   7   9   61.01    8.22
 -11   7   9   72.44    8.65
 -11   7   9   61.92    8.45
 -11   7   9   68.49   11.97
 -11   7   9   59.74    8.04
 -11   7   9   69.32    8.40
 -11   7  10   12.59    5.11
 -11   7  10   32.25    6.43
 -11   7  10   19.52    5.94
 -11   7  10   21.89    5.64
 -11   7  11   49.15    7.51
 -11   7  11   64.73    8.38
 -11   7  11   70.10    8.20
 -11   7  11   58.51    7.89
 -11   7  12   19.70    5.28
 -11   7  12   24.78    6.23
 -11   7  12   20.16    5.85
 -11   7  13   19.48    5.52
 -11   7  13   21.37    5.22
 -11   7  13   20.57    5.60
 -11   7  14    8.69    4.71
 -11   7  14   11.60    4.74
 -11   7  15    9.07    4.23
 -11   7  15   13.39    4.67
 -11   7  16   13.90    3.97
 -11   7  16   19.93    4.12
 -11   8 -13   33.58    5.23
 -11   8 -13   31.96    4.96
 -11   8 -12   15.05    4.45
 -11   8 -12   13.92    4.58
 -11   8 -12   10.30    4.74
 -11   8 -11   82.24    7.73
 -11   8 -11   70.47    8.11
 -11   8 -11   51.03    6.51
 -11   8 -11   68.00    7.90
 -11   8 -10   11.70    5.24
 -11   8 -10   12.55    5.58
 -11   8 -10    9.03    4.45
 -11   8 -10   18.47    5.41
 -11   8 -10    4.99    5.50
 -11   8  -9  117.05   11.47
 -11   8  -9  129.53   11.98
 -11   8  -9  126.89   12.34
 -11   8  -9  139.40   12.44
 -11   8  -9  134.27   11.98
 -11   8  -8   -0.88    5.28
 -11   8  -8    0.29    3.81
 -11   8  -8    6.80    4.92
 -11   8  -8  -11.35    5.92
 -11   8  -8    1.11    4.72
 -11   8  -8    4.12    5.39
 -11   8  -7  124.08   11.31
 -11   8  -7  131.43   11.88
 -11   8  -7  116.86   11.80
 -11   8  -7  104.18   11.00
 -11   8  -7   91.80   10.26
 -11   8  -7  132.37   11.54
 -11   8  -6    0.81    4.83
 -11   8  -6    7.07    4.72
 -11   8  -6   11.07    6.11
 -11   8  -6   -2.49    9.55
 -11   8  -6    2.08    9.09
 -11   8  -6    6.35    5.71
 -11   8  -6    2.49    5.78
 -11   8  -6    7.45    5.74
 -11   8  -6   17.67    5.52
 -11   8  -5  107.69   11.46
 -11   8  -5  123.61   11.96
 -11   8  -5   94.29   15.44
 -11   8  -5  138.90   12.33
 -11   8  -5  123.16   12.24
 -11   8  -5  112.83   11.57
 -11   8  -5  134.95   15.49
 -11   8  -5  147.08   12.16
 -11   8  -4   41.72    7.49
 -11   8  -4   58.09    8.03
 -11   8  -4   54.92   10.84
 -11   8  -4   39.27   10.08
 -11   8  -4   46.32    7.29
 -11   8  -4   47.10    7.65
 -11   8  -4   54.16    7.66
 -11   8  -4   44.90   10.77
 -11   8  -4   55.96   10.57
 -11   8  -3    9.96    8.20
 -11   8  -3    8.73    5.81
 -11   8  -3    8.13    5.25
 -11   8  -3   19.53    8.29
 -11   8  -3   16.42    5.82
 -11   8  -3   23.26    9.03
 -11   8  -3   -2.08    6.95
 -11   8  -3   14.17    5.67
 -11   8  -2  112.04   12.88
 -11   8  -2  112.07   11.24
 -11   8  -2  102.53   10.67
 -11   8  -2   97.39    9.44
 -11   8  -2   84.72   13.99
 -11   8  -2  107.99   10.88
 -11   8  -2   91.96   13.77
 -11   8  -2  113.20    9.89
 -11   8  -1   46.82    7.70
 -11   8  -1   44.29    6.50
 -11   8  -1   35.03    6.47
 -11   8  -1   42.43   10.66
 -11   8  -1   44.29    6.12
 -11   8  -1   29.15    6.79
 -11   8  -1   44.36    6.03
 -11   8   0   29.16   10.02
 -11   8   0   32.46    7.16
 -11   8   0   45.52    6.17
 -11   8   0   43.62    6.30
 -11   8   0   26.00    9.44
 -11   8   0   40.11    7.42
 -11   8   0   45.92    6.15
 -11   8   0   38.57    7.00
 -11   8   1   14.29    5.48
 -11   8   1    5.98    4.48
 -11   8   1    2.08    7.53
 -11   8   1    4.73    5.30
 -11   8   1   12.08    8.79
 -11   8   1   16.65    5.08
 -11   8   1    7.37    5.64
 -11   8   2  134.54   11.29
 -11   8   2  113.27   15.41
 -11   8   2   88.30   13.70
 -11   8   2  124.12   11.88
 -11   8   2   99.03   11.20
 -11   8   2  119.58   10.85
 -11   8   2  105.96   11.28
 -11   8   3   -2.49    4.48
 -11   8   3    7.14    5.60
 -11   8   3   -1.16    4.90
 -11   8   3   -5.09    5.77
 -11   8   3    3.36    7.52
 -11   8   3    4.43    4.66
 -11   8   4  228.70   17.50
 -11   8   4  191.11   17.31
 -11   8   4  227.92   17.32
 -11   8   4  177.22   17.25
 -11   8   4  226.51   17.05
 -11   8   5   44.16    6.68
 -11   8   5   49.67   11.19
 -11   8   5   32.83    6.18
 -11   8   5   36.38    6.97
 -11   8   5   42.36    7.04
 -11   8   6  197.15   19.86
 -11   8   6  150.60   14.80
 -11   8   6  180.05   14.70
 -11   8   6  161.08   14.52
 -11   8   6  157.93   14.66
 -11   8   6  195.20   15.29
 -11   8   7    0.95    5.08
 -11   8   7   -4.42    7.89
 -11   8   7   -7.17    8.23
 -11   8   7    0.27    3.61
 -11   8   7   -0.43    5.30
 -11   8   7    5.03    5.30
 -11   8   7   -0.41    4.88
 -11   8   8   96.12   10.49
 -11   8   8   95.38   10.35
 -11   8   8   93.97   10.27
 -11   8   8   94.99   10.57
 -11   8   8  119.20   15.23
 -11   8   8  118.79   10.76
 -11   8   9    2.71    4.50
 -11   8   9    3.19    5.36
 -11   8   9   -0.84    5.18
 -11   8   9   10.08    5.14
 -11   8   9    0.43    5.48
 -11   8  10   93.30   10.14
 -11   8  10   93.27    9.89
 -11   8  10   86.58    9.66
 -11   8  11    8.52    5.36
 -11   8  11    8.43    5.31
 -11   8  11    5.71    4.77
 -11   8  11    5.35    5.46
 -11   8  12   18.61    4.90
 -11   8  12   19.23    5.61
 -11   8  13    8.97    4.88
 -11   8  14   12.61    4.54
 -11   8  14    7.32    4.44
 -11   8  15   19.24    4.31
 -11   8  15   13.18    4.15
 -11   8  15   15.85    4.20
 -11   9 -12    6.14    4.26
 -11   9 -12   16.90    4.27
 -11   9 -12    6.77    3.88
 -11   9 -11  111.26   10.11
 -11   9 -11  128.49   10.24
 -11   9 -11   91.06    9.39
 -11   9 -11   84.36    8.99
 -11   9 -11  107.26    9.65
 -11   9 -10   17.39    5.63
 -11   9 -10    9.95    4.63
 -11   9 -10   20.46    5.60
 -11   9 -10   13.18    4.89
 -11   9 -10   20.09    5.31
 -11   9  -9   58.93    7.57
 -11   9  -9   76.17    8.28
 -11   9  -9   63.50    8.18
 -11   9  -9   78.52    8.53
 -11   9  -9   42.20    6.30
 -11   9  -9   56.27    7.27
 -11   9  -8    3.96    4.24
 -11   9  -8    6.35    4.98
 -11   9  -8    2.85    5.19
 -11   9  -8   10.35    5.64
 -11   9  -8    5.79    5.81
 -11   9  -8    4.57    4.40
 -11   9  -7   55.00    7.85
 -11   9  -7   41.81   10.50
 -11   9  -7   43.50    6.90
 -11   9  -7   53.71    7.92
 -11   9  -7   62.98    7.52
 -11   9  -7   52.81    7.54
 -11   9  -6   20.27    5.27
 -11   9  -6   18.25    5.85
 -11   9  -6   10.95    9.31
 -11   9  -6   17.91    5.96
 -11   9  -6   14.73    6.12
 -11   9  -6    4.36    5.86
 -11   9  -5  301.77   20.91
 -11   9  -5  216.15   23.39
 -11   9  -5  244.32   20.36
 -11   9  -5  299.08   20.61
 -11   9  -5  223.33   24.32
 -11   9  -5  235.80   20.07
 -11   9  -5  242.39   20.41
 -11   9  -5  257.00   20.53
 -11   9  -4   50.05    7.40
 -11   9  -4   55.93    7.81
 -11   9  -4   53.11   10.95
 -11   9  -4   37.75   10.95
 -11   9  -4   33.85    7.05
 -11   9  -4   48.86    9.11
 -11   9  -4   37.22    7.40
 -11   9  -4   53.94    7.75
 -11   9  -4   41.50    7.10
 -11   9  -3   37.39    9.90
 -11   9  -3   45.43    7.04
 -11   9  -3   52.27    7.55
 -11   9  -3   43.95   11.11
 -11   9  -3   50.82    7.75
 -11   9  -3   45.97    6.13
 -11   9  -3   60.37    9.78
 -11   9  -3   38.02    9.82
 -11   9  -2   46.22   10.29
 -11   9  -2   28.19    9.44
 -11   9  -2   44.85    7.52
 -11   9  -2   35.35    8.83
 -11   9  -2   42.41    6.07
 -11   9  -2   43.11    6.19
 -11   9  -2   33.23    6.95
 -11   9  -1   57.10    6.94
 -11   9  -1   37.16   10.29
 -11   9  -1   36.29    7.37
 -11   9  -1   51.80    7.93
 -11   9  -1   62.46    6.97
 -11   9  -1   31.13   10.30
 -11   9  -1   56.91    9.65
 -11   9  -1   45.62    7.64
 -11   9   0    4.16    4.52
 -11   9   0   -1.44    5.21
 -11   9   0   -1.31    5.79
 -11   9   0   -6.84    5.31
 -11   9   0    5.14    7.71
 -11   9   0    0.75    4.95
 -11   9   0    6.54    8.17
 -11   9   0   -1.31    4.64
 -11   9   1   14.42    8.50
 -11   9   1   15.96    6.39
 -11   9   1   16.59    5.37
 -11   9   1   15.84    5.89
 -11   9   1   21.78    5.94
 -11   9   1   11.43    4.94
 -11   9   2    9.77    6.15
 -11   9   2   14.64    8.56
 -11   9   2   16.81    5.88
 -11   9   2   15.49    5.58
 -11   9   2   17.62    5.36
 -11   9   3   32.00    7.18
 -11   9   3   45.66    6.91
 -11   9   3   39.18    6.50
 -11   9   3   31.56    7.19
 -11   9   3   35.89    6.61
 -11   9   4   55.75    7.58
 -11   9   4   62.48    7.60
 -11   9   4   43.10    7.57
 -11   9   4   66.78    8.08
 -11   9   4   52.54    7.94
 -11   9   4   43.04    7.68
 -11   9   5   60.49    6.56
 -11   9   5   41.31    6.97
 -11   9   5   58.24    7.42
 -11   9   5   46.83    7.59
 -11   9   5   52.75    7.60
 -11   9   6  105.79   10.88
 -11   9   6  139.90   16.21
 -11   9   6   99.89    9.75
 -11   9   6  113.85   10.98
 -11   9   6  125.40   10.88
 -11   9   6   75.02   10.63
 -11   9   6  111.31   11.02
 -11   9   7    2.08    3.38
 -11   9   7   11.06    8.84
 -11   9   7   -3.94    5.47
 -11   9   7    2.54    4.81
 -11   9   7    7.06    4.25
 -11   9   7    6.51    5.36
 -11   9   7    7.73    4.83
 -11   9   7   10.76    5.34
 -11   9   8  200.27   16.19
 -11   9   8  186.75   16.79
 -11   9   8  175.88   16.44
 -11   9   8  230.12   17.17
 -11   9   8  185.84   16.88
 -11   9   8  238.61   17.50
 -11   9   8  225.53   16.33
 -11   9   9   -3.86    4.99
 -11   9   9    5.53    5.34
 -11   9   9    4.49    3.85
 -11   9   9    7.10    5.09
 -11   9   9    0.44    5.26
 -11   9  10  181.25   15.97
 -11   9  10  187.46   15.71
 -11   9  10  207.36   16.34
 -11   9  11    4.55    4.47
 -11   9  11    0.77    4.96
 -11   9  11   12.48    5.16
 -11   9  12   28.02    5.77
 -11   9  12   19.78    5.56
 -11   9  13   -4.90    4.54
 -11   9  13    0.86    4.22
 -11   9  14   12.69    4.24
 -11   9  14   12.16    4.12
 -11   9  14   13.73    4.21
 -11   9  15    4.75    3.49
 -11  10 -12    4.72    3.71
 -11  10 -11   46.59    6.05
 -11  10 -11   39.67    5.61
 -11  10 -11   52.84    6.43
 -11  10 -11   44.70    6.40
 -11  10 -10    0.85    4.20
 -11  10 -10   -3.04    5.00
 -11  10 -10   -3.70    5.19
 -11  10 -10    5.02    4.70
 -11  10  -9    6.22    4.77
 -11  10  -9   -5.33    5.61
 -11  10  -9   -0.26    3.78
 -11  10  -9   -5.14    5.30
 -11  10  -9    5.49    5.10
 -11  10  -8   -2.45    4.32
 -11  10  -8    5.35    5.46
 -11  10  -8   -6.18    5.14
 -11  10  -8   -0.91    4.94
 -11  10  -8   -1.10    5.06
 -11  10  -7   13.76    5.32
 -11  10  -7    2.98    5.37
 -11  10  -7    6.02    5.00
 -11  10  -7    9.81    8.44
 -11  10  -7    1.19    5.20
 -11  10  -7    8.23    4.60
 -11  10  -6   30.00    6.30
 -11  10  -6   12.96    5.44
 -11  10  -6   23.35    9.53
 -11  10  -6   24.05    6.43
 -11  10  -6   32.52    6.61
 -11  10  -6   22.77    6.04
 -11  10  -6   11.20    5.34
 -11  10  -5  134.75   12.51
 -11  10  -5  153.28   13.26
 -11  10  -5  164.65   13.14
 -11  10  -5  127.34   12.55
 -11  10  -5  131.62   16.26
 -11  10  -5  124.64   12.74
 -11  10  -4   59.79    7.93
 -11  10  -4   51.52    7.44
 -11  10  -4   55.25   10.35
 -11  10  -4   59.31    8.12
 -11  10  -4   54.75    7.73
 -11  10  -4   59.54    8.60
 -11  10  -4   60.70   11.65
 -11  10  -3  158.91   15.11
 -11  10  -3  176.15   15.07
 -11  10  -3  198.12   15.56
 -11  10  -3  136.10   18.19
 -11  10  -3  156.68   17.62
 -11  10  -3  190.99   14.42
 -11  10  -3  143.65   17.87
 -11  10  -2   27.78    9.06
 -11  10  -2   38.81    7.28
 -11  10  -2   36.33    7.30
 -11  10  -2   33.29    9.97
 -11  10  -2   29.93    6.58
 -11  10  -2   40.99    6.41
 -11  10  -2   27.40    5.78
 -11  10  -2   30.64    8.92
 -11  10  -1   64.72    7.75
 -11  10  -1   53.07   10.62
 -11  10  -1   55.74    8.15
 -11  10  -1   58.87    7.38
 -11  10  -1   39.86   10.53
 -11  10  -1   73.72    8.80
 -11  10  -1   65.92    8.65
 -11  10   0   26.81    6.28
 -11  10   0   12.38    6.18
 -11  10   0   17.19    5.51
 -11  10   0   14.89    6.00
 -11  10   0   24.91    9.01
 -11  10   0   14.57    5.15
 -11  10   0   16.88    5.37
 -11  10   1   92.15   11.37
 -11  10   1  114.54   11.70
 -11  10   1  128.96   11.23
 -11  10   1  115.25   11.39
 -11  10   1  128.57   16.38
 -11  10   1  123.17   11.20
 -11  10   2   24.56    6.60
 -11  10   2   31.74    6.06
 -11  10   2   21.79    6.37
 -11  10   2   31.66    6.41
 -11  10   2   25.87    9.35
 -11  10   3   66.84    8.76
 -11  10   3   71.36    8.26
 -11  10   3   56.12    8.37
 -11  10   3   82.84   13.03
 -11  10   3   68.40    8.65
 -11  10   3   60.98    8.08
 -11  10   3   69.62    8.42
 -11  10   4    9.52    5.59
 -11  10   4    4.13    5.24
 -11  10   4    3.75    5.17
 -11  10   4    5.54    5.33
 -11  10   4    9.11    5.03
 -11  10   4   10.24    8.73
 -11  10   4    5.79    3.78
 -11  10   5   -1.87    4.13
 -11  10   5   -2.77    3.79
 -11  10   5   -6.69    5.30
 -11  10   5   -2.36    5.08
 -11  10   5   -3.37    4.82
 -11  10   5   -4.73    5.13
 -11  10   5   -4.80    5.07
 -11  10   6   60.22    8.31
 -11  10   6   63.07    8.18
 -11  10   6   85.78    8.92
 -11  10   6   75.89    7.64
 -11  10   6   70.24    7.64
 -11  10   6   62.50    8.61
 -11  10   6   57.34    8.49
 -11  10   7   -1.82    4.03
 -11  10   7    1.23    3.62
 -11  10   7    4.50    4.87
 -11  10   7    1.69    4.82
 -11  10   7   -5.24    5.41
 -11  10   7   -8.13    5.67
 -11  10   8  112.32   11.18
 -11  10   8  102.95   11.62
 -11  10   8  112.29   11.48
 -11  10   8  121.54   10.69
 -11  10   8  131.19   10.72
 -11  10   8  122.24   11.59
 -11  10   9    8.40    4.72
 -11  10   9   15.12    4.27
 -11  10   9    6.46    5.24
 -11  10   9    4.45    5.54
 -11  10  10  128.63   12.77
 -11  10  10  162.83   13.15
 -11  10  11   17.27    5.48
 -11  10  11   11.91    5.23
 -11  10  11   15.22    5.18
 -11  10  12   54.02    6.81
 -11  10  12   59.77    7.07
 -11  10  12   48.81    6.92
 -11  10  13    0.27    3.97
 -11  10  13   -0.23    3.71
 -11  10  14   16.78    3.96
 -11  10  14   10.04    3.83
 -11  11 -11   44.81    5.66
 -11  11 -10   23.30    4.65
 -11  11 -10   22.56    4.86
 -11  11 -10   17.93    4.90
 -11  11 -10   12.05    4.42
 -11  11  -9   28.21    5.28
 -11  11  -9   21.11    5.79
 -11  11  -9   22.74    5.26
 -11  11  -9   17.41    4.68
 -11  11  -8   12.79    5.01
 -11  11  -8    1.27    5.39
 -11  11  -8   12.76    5.32
 -11  11  -8   19.56    4.91
 -11  11  -8   15.18    5.11
 -11  11  -7   16.15    5.19
 -11  11  -7   36.06    6.47
 -11  11  -7   16.00    6.16
 -11  11  -7   27.94    6.17
 -11  11  -7   21.04    5.47
 -11  11  -7   37.41    6.33
 -11  11  -6   -3.09    5.50
 -11  11  -6   12.05    8.55
 -11  11  -6    2.10    5.54
 -11  11  -6    0.76    5.65
 -11  11  -6   -7.31    4.97
 -11  11  -5   57.99    7.76
 -11  11  -5   57.20    8.17
 -11  11  -5   63.11    8.34
 -11  11  -5   54.09    7.72
 -11  11  -5   49.92   11.71
 -11  11  -4    0.28    4.10
 -11  11  -4    4.11    8.44
 -11  11  -4    0.41    5.00
 -11  11  -4    0.41    5.56
 -11  11  -4    2.21    5.36
 -11  11  -4   -1.54    6.34
 -11  11  -3   33.14    6.63
 -11  11  -3   30.21    9.70
 -11  11  -3   37.14    6.93
 -11  11  -3   17.00    7.97
 -11  11  -3   30.17    5.62
 -11  11  -3   25.49    6.83
 -11  11  -2  126.76   11.89
 -11  11  -2  124.02   11.14
 -11  11  -2  122.01   15.14
 -11  11  -2  122.82   11.37
 -11  11  -2  112.27   14.40
 -11  11  -2  116.06   11.81
 -11  11  -2  108.33   11.50
 -11  11  -1   50.45    7.33
 -11  11  -1   72.85    7.74
 -11  11  -1   59.47   11.12
 -11  11  -1   63.22    8.40
 -11  11  -1   44.52   10.29
 -11  11  -1   66.31    8.32
 -11  11   0  130.54   11.65
 -11  11   0  113.04   11.34
 -11  11   0  116.85   11.97
 -11  11   0  130.67   11.86
 -11  11   0  120.29   12.03
 -11  11   1   60.34    7.47
 -11  11   1   44.71    7.45
 -11  11   1   61.03    8.03
 -11  11   1   42.57    7.61
 -11  11   1   48.68    7.52
 -11  11   1   58.51   11.08
 -11  11   1   48.94    7.08
 -11  11   2   28.59    5.96
 -11  11   2   39.23    6.87
 -11  11   2    8.81    8.92
 -11  11   2   23.61    6.31
 -11  11   2   22.01    6.40
 -11  11   2   31.42    6.31
 -11  11   3   73.23    8.98
 -11  11   3   84.62    8.87
 -11  11   3   94.76    8.95
 -11  11   3   72.60    8.59
 -11  11   3   43.90    7.99
 -11  11   3   63.42    8.72
 -11  11   4   14.57    5.42
 -11  11   4   15.67    5.77
 -11  11   4   13.02    5.17
 -11  11   4    9.86    5.33
 -11  11   4   14.71    4.26
 -11  11   4   19.82    5.73
 -11  11   5   75.44    8.37
 -11  11   5   51.25    7.02
 -11  11   5   58.83    8.03
 -11  11   5   48.69    7.61
 -11  11   5   48.28    7.82
 -11  11   5   62.77    7.05
 -11  11   5   74.19    8.22
 -11  11   6   32.16    6.82
 -11  11   6   28.95    5.28
 -11  11   6   20.96    6.18
 -11  11   6   39.55    6.65
 -11  11   6   14.60    5.45
 -11  11   6   14.51    5.88
 -11  11   6   22.55    5.03
 -11  11   7    8.34    5.44
 -11  11   7   22.08    4.90
 -11  11   7   14.26    5.84
 -11  11   7    1.76    5.16
 -11  11   7   18.41    4.55
 -11  11   8   63.82    6.91
 -11  11   8   50.19    6.80
 -11  11   8   67.63    6.83
 -11  11   8   40.70    7.37
 -11  11   8   54.09    7.75
 -11  11   9   -2.88    4.84
 -11  11   9   13.60    4.14
 -11  11   9    1.13    5.12
 -11  11  10   48.44    6.83
 -11  11  10   56.39    7.35
 -11  11  11    3.86    4.40
 -11  11  11    4.22    4.32
 -11  11  11   -5.19    4.29
 -11  11  12   36.60    5.05
 -11  11  12   27.59    5.14
 -11  11  13   -1.79    3.55
 -11  11  13   -3.56    3.52
 -11  12 -10   -4.61    3.75
 -11  12  -9   29.91    5.36
 -11  12  -9   37.52    5.28
 -11  12  -8   14.80    4.61
 -11  12  -8   10.65    4.88
 -11  12  -8   24.75    5.51
 -11  12  -7   89.79    9.05
 -11  12  -7   84.78    8.76
 -11  12  -7   68.32    8.35
 -11  12  -6   29.90    6.34
 -11  12  -6   20.32    5.68
 -11  12  -6   22.50    6.03
 -11  12  -5   49.80    7.50
 -11  12  -5   55.32    7.56
 -11  12  -5   54.73    7.81
 -11  12  -4    1.58    5.05
 -11  12  -4    3.92    8.38
 -11  12  -4   -5.20    5.64
 -11  12  -4   -1.65    5.19
 -11  12  -4   -0.28    4.08
 -11  12  -3   17.69    4.89
 -11  12  -3   22.86    8.94
 -11  12  -3   18.86    6.29
 -11  12  -3   12.78    5.66
 -11  12  -3   20.80    5.85
 -11  12  -3   11.71    4.95
 -11  12  -2   31.48    9.17
 -11  12  -2   29.89    6.69
 -11  12  -2   29.75    6.65
 -11  12  -2   35.45    6.06
 -11  12  -2   31.28    9.49
 -11  12  -2   33.14    5.79
 -11  12  -1   13.47    5.79
 -11  12  -1    9.99    8.34
 -11  12  -1   13.37    5.25
 -11  12  -1   14.28    5.35
 -11  12  -1    9.36    5.62
 -11  12  -1   18.03    5.24
 -11  12   0   33.31    6.67
 -11  12   0   28.10    5.92
 -11  12   0   33.13    6.89
 -11  12   0   30.57    6.20
 -11  12   0   25.23    6.29
 -11  12   0   25.82    5.72
 -11  12   1   17.91    6.19
 -11  12   1   29.65    6.19
 -11  12   1   24.91    6.52
 -11  12   1   20.05    5.81
 -11  12   1   31.93    5.95
 -11  12   2   13.93    5.25
 -11  12   2    2.66    5.28
 -11  12   2   15.64    5.74
 -11  12   2   16.26    5.61
 -11  12   2   14.63    5.83
 -11  12   3   67.66    8.40
 -11  12   3   82.61    8.57
 -11  12   3   54.28    7.99
 -11  12   3   59.94    8.47
 -11  12   3   79.91    8.94
 -11  12   4   42.40    7.03
 -11  12   4   59.29    7.60
 -11  12   4   41.62    6.84
 -11  12   4   46.82    6.41
 -11  12   4   55.59    7.72
 -11  12   4   44.87    7.39
 -11  12   5   76.52    8.26
 -11  12   5   88.82    9.13
 -11  12   5   78.77    8.10
 -11  12   5   89.57    9.38
 -11  12   5   68.87    9.01
 -11  12   5   55.89    8.21
 -11  12   5   96.13    9.46
 -11  12   6   13.22    4.80
 -11  12   6   23.94    5.70
 -11  12   6   19.42    4.74
 -11  12   6   19.10    5.86
 -11  12   6   24.61    5.83
 -11  12   6   24.39    5.00
 -11  12   7   86.99    8.37
 -11  12   7   98.49    9.57
 -11  12   7   67.12    8.74
 -11  12   7   89.74    8.60
 -11  12   8   58.63    7.56
 -11  12   8   70.49    6.68
 -11  12   8   65.44    6.79
 -11  12   9   16.15    5.05
 -11  12   9    9.53    4.58
 -11  12   9   16.85    4.41
 -11  12   9   14.27    5.16
 -11  12  10   39.30    5.87
 -11  12  10   49.25    6.44
 -11  12  11    4.55    3.78
 -11  13  -9    8.81    3.73
 -11  13  -9    8.69    4.00
 -11  13  -8    8.64    3.92
 -11  13  -8    2.49    4.35
 -11  13  -7   46.14    6.05
 -11  13  -7   47.86    6.23
 -11  13  -6    0.33    4.60
 -11  13  -6   -2.33    3.95
 -11  13  -6    1.86    4.50
 -11  13  -6    1.78    4.84
 -11  13  -5   61.43    7.69
 -11  13  -5   72.13    8.08
 -11  13  -5   54.03    7.62
 -11  13  -5   63.89    7.14
 -11  13  -4    1.44    4.96
 -11  13  -4    3.31    4.90
 -11  13  -4   -1.61    5.01
 -11  13  -4    2.27    4.26
 -11  13  -3  121.96   10.80
 -11  13  -3  119.65   11.29
 -11  13  -3  107.59   11.26
 -11  13  -2   -4.25    5.41
 -11  13  -2   -2.10    4.62
 -11  13  -2    9.80    5.04
 -11  13  -2   -2.87    4.47
 -11  13  -2    3.09    5.02
 -11  13  -1   87.59    9.31
 -11  13  -1   82.96    8.87
 -11  13  -1   99.69    9.77
 -11  13  -1   89.28    9.10
 -11  13  -1   67.67    9.12
 -11  13  -1   88.27    9.21
 -11  13   0   -1.23    5.04
 -11  13   0    7.70    5.40
 -11  13   0    2.73    4.67
 -11  13   0    5.43    5.17
 -11  13   0    2.62    4.69
 -11  13   0    0.38    4.98
 -11  13   1   37.30    6.93
 -11  13   1   34.46    6.57
 -11  13   1   36.51    6.47
 -11  13   1   31.88    6.06
 -11  13   1   52.03    7.05
 -11  13   2   -1.08    5.07
 -11  13   2    0.74    4.70
 -11  13   2    2.00    5.07
 -11  13   2    4.10    5.21
 -11  13   2    3.51    4.88
 -11  13   3   40.55    6.59
 -11  13   3   25.15    6.50
 -11  13   3   38.61    6.21
 -11  13   3   27.49    5.06
 -11  13   3   25.87    6.10
 -11  13   3   36.77    6.27
 -11  13   4    2.26    3.97
 -11  13   4    3.74    4.18
 -11  13   4    8.34    5.01
 -11  13   4   12.52    5.23
 -11  13   4    6.44    5.22
 -11  13   4    5.66    4.57
 -11  13   5    9.91    4.13
 -11  13   5    4.79    4.30
 -11  13   5   11.92    5.01
 -11  13   5    8.07    4.54
 -11  13   5   14.37    5.28
 -11  13   5    7.14    4.98
 -11  13   6   56.20    6.38
 -11  13   6   50.69    6.49
 -11  13   6   43.15    6.79
 -11  13   6   60.41    7.43
 -11  13   7    4.59    4.89
 -11  13   7    2.74    3.86
 -11  13   7   -0.33    4.44
 -11  13   7   -3.47    3.80
 -11  13   7   -2.13    4.46
 -11  13   8  119.55   10.65
 -11  13   8  119.62   10.62
 -11  13   8  128.26    9.97
 -11  13   8   89.26    9.94
 -11  13   8  115.80    9.95
 -11  13   9   -6.23    3.98
 -11  13   9    3.12    4.18
 -11  13  10   38.24    5.31
 -11  14  -7    7.65    3.82
 -11  14  -7   11.05    3.96
 -11  14  -7    8.03    4.05
 -11  14  -6    4.21    4.11
 -11  14  -6    6.79    4.13
 -11  14  -6    3.70    3.65
 -11  14  -6    4.74    4.17
 -11  14  -5   47.06    6.16
 -11  14  -5   37.41    5.95
 -11  14  -5   40.07    5.80
 -11  14  -4   -1.24    3.88
 -11  14  -4    4.62    4.45
 -11  14  -4   -3.40    4.15
 -11  14  -4   -0.78    4.56
 -11  14  -3  129.00   10.94
 -11  14  -3  133.07   11.10
 -11  14  -3  118.84   11.23
 -11  14  -3  108.34   10.95
 -11  14  -3  127.59   11.14
 -11  14  -2    3.63    4.88
 -11  14  -2    9.36    4.47
 -11  14  -2   -5.16    4.62
 -11  14  -2   11.26    5.09
 -11  14  -2   11.68    4.81
 -11  14  -1  129.91   11.61
 -11  14  -1  115.21   10.86
 -11  14  -1  130.46   11.26
 -11  14  -1  138.50   11.45
 -11  14  -1  113.54   11.22
 -11  14   0   17.65    5.17
 -11  14   0   21.45    5.40
 -11  14   0   18.00    5.20
 -11  14   0   21.56    5.61
 -11  14   1   86.91    9.34
 -11  14   1   69.16    8.73
 -11  14   1   90.32    9.37
 -11  14   1  109.88    9.67
 -11  14   1  106.08    9.33
 -11  14   2    0.33    4.37
 -11  14   2   -3.09    4.62
 -11  14   2   -0.31    4.46
 -11  14   2    3.42    4.34
 -11  14   2    0.66    4.70
 -11  14   3   47.66    5.60
 -11  14   3   43.43    6.35
 -11  14   3   31.70    6.30
 -11  14   3   45.14    5.85
 -11  14   3   27.48    5.50
 -11  14   3   48.40    6.37
 -11  14   4   -3.85    4.43
 -11  14   4   -1.50    3.98
 -11  14   4   -1.22    3.67
 -11  14   4   -1.81    4.32
 -11  14   4    6.56    4.48
 -11  14   5   -4.91    4.50
 -11  14   5    2.87    3.75
 -11  14   5   -0.31    4.25
 -11  14   5   -5.13    4.00
 -11  14   6    2.86    4.09
 -11  14   6    3.84    4.26
 -11  14   6    7.39    3.91
 -11  14   6    4.34    4.29
 -11  14   6    4.59    3.58
 -11  14   7    4.83    4.28
 -11  14   7    4.13    3.94
 -11  14   7    4.26    3.70
 -11  14   8   23.51    4.68
 -11  15  -4   -0.85    3.52
 -11  15  -4   -4.27    3.75
 -11  15  -4   -2.11    3.58
 -11  15  -3    3.88    3.91
 -11  15  -3    9.53    3.87
 -11  15  -3    8.54    4.11
 -11  15  -2   21.34    4.66
 -11  15  -2   22.12    4.63
 -11  15  -2   17.12    4.48
 -11  15  -1   89.58    8.14
 -11  15  -1   67.78    7.65
 -11  15  -1   79.58    8.14
 -11  15   0   21.98    4.87
 -11  15   0   20.67    4.46
 -11  15   0   22.96    4.86
 -11  15   0   17.57    4.68
 -11  15   1   47.20    6.16
 -11  15   1   50.50    6.32
 -11  15   1   46.66    6.38
 -11  15   1   59.72    6.70
 -11  15   2    5.38    4.05
 -11  15   2    4.89    3.99
 -11  15   3   46.89    5.88
 -11  15   3   35.72    5.65
 -11  15   4    1.62    3.65
 -11  15   4    0.77    3.82
 -11  15   4    1.30    3.68
 -11  15   5   43.67    5.70
 -11  15   5   46.41    5.69
 -11  15   6    1.56    3.50
 -10 -11   0   25.83    4.23
 -10 -11   1   98.72    8.62
 -10 -11   2   39.13    5.14
 -10 -11   3   61.65    6.47
 -10 -11   5   -3.01    3.39
 -10 -10  -3   17.49    3.66
 -10 -10  -2   24.65    4.42
 -10 -10  -1   59.51    6.41
 -10 -10   0   82.72    7.99
 -10 -10   1   56.28    6.44
 -10 -10   2   46.05    5.93
 -10 -10   3   56.36    6.58
 -10 -10   5   80.96    7.94
 -10 -10   6    0.81    3.59
 -10 -10   7  143.01   11.70
 -10 -10   8   -0.45    3.21
 -10  -9  -4   80.34    7.42
 -10  -9  -3   -5.38    3.73
 -10  -9  -2  241.91   18.30
 -10  -9  -1   10.13    4.13
 -10  -9   0  240.39   18.45
 -10  -9   1  108.91   10.05
 -10  -9   2   54.56    6.90
 -10  -9   3    7.47    4.36
 -10  -9   5   56.13    6.80
 -10  -9   6   17.50    4.64
 -10  -9   7   82.96    8.20
 -10  -9   8    3.74    3.67
 -10  -9   9  153.00   12.21
 -10  -9  10   -3.46    3.22
 -10  -8  -5   -0.45    3.35
 -10  -8  -4  151.55   12.26
 -10  -8  -3    4.18    4.06
 -10  -8  -2  279.68   21.11
 -10  -8  -1   26.78    5.26
 -10  -8   0  277.51   21.15
 -10  -8   1   47.53    6.64
 -10  -8   2   99.83    9.75
 -10  -8   3   19.60    5.30
 -10  -8   5    2.50    4.21
 -10  -8   6    3.10    4.26
 -10  -8   7   85.13    8.63
 -10  -8   8   -0.30    3.88
 -10  -8   9  194.87   15.20
 -10  -8  10   41.48    5.21
 -10  -8  11    1.42    1.29
 -10  -7 -10   11.09    3.60
 -10  -7  -9   12.28    4.05
 -10  -7  -8   51.54    6.54
 -10  -7  -7   20.19    5.28
 -10  -7  -5    0.53    3.65
 -10  -7  -4   48.76    6.18
 -10  -7  -3   22.78    5.11
 -10  -7  -3   22.27    4.86
 -10  -7  -2  133.84   10.79
 -10  -7  -2  111.69   10.34
 -10  -7  -2  100.53   10.61
 -10  -7  -1   28.68    5.79
 -10  -7  -1   35.97    5.72
 -10  -7   0  277.64   22.26
 -10  -7   0  306.72   22.35
 -10  -7   1  107.46   10.74
 -10  -7   1  117.21   10.74
 -10  -7   2  283.94   21.82
 -10  -7   5    4.37    4.09
 -10  -7   5    1.13    4.46
 -10  -7   6  106.88    9.99
 -10  -7   6  101.48    9.69
 -10  -7   7  102.99    9.67
 -10  -7   7  107.20   10.00
 -10  -7   8   82.27    8.52
 -10  -7   8   93.33    8.79
 -10  -7   9  186.28   13.51
 -10  -7   9  142.40   13.20
 -10  -7  10   74.66    7.41
 -10  -7  11   52.19    5.34
 -10  -7  12    6.90    3.52
 -10  -7  13   30.43    4.38
 -10  -7  14    0.20    2.73
 -10  -6 -11   19.50    4.06
 -10  -6 -10   62.23    7.02
 -10  -6  -8   22.93    5.73
 -10  -6  -7   28.51    6.20
 -10  -6  -5   33.93    5.24
 -10  -6  -5   27.93    5.97
 -10  -6  -5   26.68    5.03
 -10  -6  -4   13.35    4.58
 -10  -6  -4    8.42    5.16
 -10  -6  -4    7.31    3.80
 -10  -6  -4    9.82    4.73
 -10  -6  -3   12.59    5.11
 -10  -6  -3   12.07    4.91
 -10  -6  -3    8.46    4.02
 -10  -6  -3    7.01    4.76
 -10  -6  -2  114.31   10.15
 -10  -6  -2  101.95   10.34
 -10  -6  -2  101.41   10.04
 -10  -6  -2   94.82   12.92
 -10  -6  -2   99.75   10.64
 -10  -6  -1   25.88    5.50
 -10  -6  -1   15.51    4.98
 -10  -6  -1   18.31    5.61
 -10  -6  -1   17.39    5.52
 -10  -6   0  224.42   20.75
 -10  -6   0  207.83   17.36
 -10  -6   0  211.71   17.22
 -10  -6   0  215.83   17.56
 -10  -6   1   37.30    6.47
 -10  -6   1   41.68    7.09
 -10  -6   1   48.34    6.80
 -10  -6   1   47.11    9.48
 -10  -6   2   65.37   10.61
 -10  -6   2   44.58    7.39
 -10  -6   2   51.59    7.40
 -10  -6   2   57.63    7.22
 -10  -6   3   97.81    9.40
 -10  -6   3  103.05   10.40
 -10  -6   4   51.33    6.52
 -10  -6   4   50.25    7.47
 -10  -6   5  147.73   15.90
 -10  -6   5  145.05   12.66
 -10  -6   5  138.77   12.27
 -10  -6   6  190.23   16.11
 -10  -6   6  201.06   19.76
 -10  -6   6  221.14   16.57
 -10  -6   7  134.12   14.71
 -10  -6   7  139.16   11.60
 -10  -6   7  116.26   11.07
 -10  -6   8  155.33   12.42
 -10  -6   8  131.61   12.16
 -10  -6   9   81.81    8.31
 -10  -6   9   83.25    8.42
 -10  -6  10  118.05   10.95
 -10  -6  10  142.34   11.23
 -10  -6  11   41.43    5.40
 -10  -6  11   36.49    4.90
 -10  -6  12   21.15    4.17
 -10  -6  12   10.32    3.94
 -10  -6  13   21.19    4.11
 -10  -6  13   19.46    4.03
 -10  -6  14   -1.05    3.07
 -10  -6  14   -1.41    3.06
 -10  -6  15    9.78    3.12
 -10  -6  16   -0.89    2.26
 -10  -5 -12    6.14    3.79
 -10  -5 -11   10.76    4.57
 -10  -5 -10   21.22    5.12
 -10  -5  -9   13.77    5.26
 -10  -5  -8  118.14   11.52
 -10  -5  -8  122.58   11.73
 -10  -5  -7   78.32    9.04
 -10  -5  -7   66.93    7.74
 -10  -5  -6  116.60   10.65
 -10  -5  -6  101.48   10.19
 -10  -5  -5   24.83    5.56
 -10  -5  -5   16.47    4.35
 -10  -5  -5   21.63    5.92
 -10  -5  -5   29.91    5.14
 -10  -5  -5   22.09    5.72
 -10  -5  -4  103.54    9.41
 -10  -5  -4   94.52   10.25
 -10  -5  -4   97.23   10.13
 -10  -5  -4   94.82    9.78
 -10  -5  -4   77.27    9.02
 -10  -5  -4   92.97   12.15
 -10  -5  -3   19.43    5.27
 -10  -5  -3   16.37    5.63
 -10  -5  -3   24.66    5.97
 -10  -5  -3   30.96    5.61
 -10  -5  -3   21.47    7.46
 -10  -5  -2  351.34   23.76
 -10  -5  -2  290.61   26.71
 -10  -5  -2  311.83   23.91
 -10  -5  -2  285.01   24.14
 -10  -5  -2  301.47   23.74
 -10  -5  -1   14.17    5.11
 -10  -5  -1    2.66    4.44
 -10  -5  -1   11.37    5.50
 -10  -5  -1   13.26    5.32
 -10  -5  -1    6.36    6.79
 -10  -5   0  164.33   14.93
 -10  -5   0  213.02   19.08
 -10  -5   0  165.50   15.19
 -10  -5   0  176.92   15.06
 -10  -5   0  177.85   14.68
 -10  -5   1   28.76    6.44
 -10  -5   1   23.94    5.68
 -10  -5   1   25.12    7.85
 -10  -5   1   21.55    5.61
 -10  -5   2   92.18   10.03
 -10  -5   2   97.78    8.90
 -10  -5   2   98.97   12.81
 -10  -5   2   87.72    9.75
 -10  -5   2   93.23    9.60
 -10  -5   3    2.94    4.63
 -10  -5   3    1.93    4.02
 -10  -5   3    3.79    5.35
 -10  -5   4    0.50    4.39
 -10  -5   4   10.22    6.96
 -10  -5   4    1.32    3.84
 -10  -5   4   -4.34    5.22
 -10  -5   5  100.97    9.18
 -10  -5   5   80.07    8.95
 -10  -5   5  108.28    9.77
 -10  -5   5   91.91   12.82
 -10  -5   6   47.66    6.76
 -10  -5   6   49.50    6.52
 -10  -5   6   58.77    9.98
 -10  -5   6   56.09    7.00
 -10  -5   7   36.20    5.85
 -10  -5   7   37.76    6.32
 -10  -5   7   42.58    6.00
 -10  -5   7   27.32    8.42
 -10  -5   8  209.69   17.69
 -10  -5   8  246.78   21.51
 -10  -5   8  235.41   17.94
 -10  -5   8  233.26   18.20
 -10  -5   9   95.78    8.61
 -10  -5   9   89.39    8.78
 -10  -5   9   71.89    8.47
 -10  -5   9   87.21    9.37
 -10  -5  10  137.03   12.10
 -10  -5  10  159.45   12.51
 -10  -5  11  268.86   17.75
 -10  -5  11  195.86   16.79
 -10  -5  12  110.01    9.07
 -10  -5  12   76.80    8.50
 -10  -5  13   69.83    7.14
 -10  -5  13   64.17    7.06
 -10  -5  14   15.09    3.89
 -10  -5  14   10.57    3.75
 -10  -5  15   32.20    4.46
 -10  -5  15   20.89    3.96
 -10  -5  16   -2.37    2.76
 -10  -5  17   41.04    4.12
 -10  -4 -13   61.89    6.46
 -10  -4 -12    2.38    4.01
 -10  -4 -11   93.24    9.66
 -10  -4 -11  107.20    9.87
 -10  -4 -10   24.26    5.26
 -10  -4 -10   29.52    6.04
 -10  -4 -10   32.02    5.91
 -10  -4  -9   45.58    7.04
 -10  -4  -9   52.04    7.38
 -10  -4  -9   36.79    6.34
 -10  -4  -8   59.28    7.61
 -10  -4  -8   47.95    7.10
 -10  -4  -8   62.92    7.95
 -10  -4  -8   38.92    6.19
 -10  -4  -7   36.48    6.41
 -10  -4  -7   29.42    5.81
 -10  -4  -7   33.21    6.67
 -10  -4  -7   31.32    6.33
 -10  -4  -6    8.64    5.25
 -10  -4  -6    1.82    3.92
 -10  -4  -6    6.55    5.00
 -10  -4  -6    1.33    4.75
 -10  -4  -6   11.55    4.86
 -10  -4  -5    5.17    4.25
 -10  -4  -5   15.78    5.31
 -10  -4  -5    6.37    5.12
 -10  -4  -5   12.14    5.54
 -10  -4  -5    5.27    4.80
 -10  -4  -5    0.39    4.10
 -10  -4  -4   83.04    9.57
 -10  -4  -4   87.96    9.38
 -10  -4  -4   69.56    9.37
 -10  -4  -4   91.17    9.78
 -10  -4  -4   97.51   12.10
 -10  -4  -4   85.55    8.94
 -10  -4  -3    9.22    5.51
 -10  -4  -3   11.65    5.25
 -10  -4  -3   14.13    4.85
 -10  -4  -3    9.93    4.92
 -10  -4  -3   10.26    7.01
 -10  -4  -3   19.83    5.68
 -10  -4  -3   15.41    5.63
 -10  -4  -2  507.93   33.81
 -10  -4  -2  397.35   33.94
 -10  -4  -2  486.03   37.25
 -10  -4  -2  490.55   34.20
 -10  -4  -2  441.45   33.90
 -10  -4  -1    4.17    4.57
 -10  -4  -1   -1.34    5.03
 -10  -4  -1   -0.99    4.65
 -10  -4  -1    0.89    6.79
 -10  -4  -1   -0.91    4.35
 -10  -4   0  262.96   20.22
 -10  -4   0  257.12   20.25
 -10  -4   0  247.95   19.66
 -10  -4   0  240.11   20.18
 -10  -4   0  244.39   23.06
 -10  -4   1   13.86    4.33
 -10  -4   1   23.56    5.66
 -10  -4   1   26.60    6.13
 -10  -4   1   28.86    4.69
 -10  -4   1   27.20    8.04
 -10  -4   1   26.13    5.85
 -10  -4   2   58.15    9.99
 -10  -4   2   55.21    6.31
 -10  -4   2   53.71    6.60
 -10  -4   2   53.87    7.90
 -10  -4   2   50.01    7.05
 -10  -4   2   49.85    7.42
 -10  -4   3   12.82    4.98
 -10  -4   3   30.23    5.93
 -10  -4   3   26.43    6.28
 -10  -4   3   22.96    4.68
 -10  -4   4  154.82   12.09
 -10  -4   4  141.34   12.52
 -10  -4   4  163.89   16.12
 -10  -4   4  122.19   11.75
 -10  -4   5   19.30    5.34
 -10  -4   5   15.29    7.10
 -10  -4   5   27.29    4.91
 -10  -4   5   23.76    5.19
 -10  -4   6  144.83   15.75
 -10  -4   6  138.98   12.70
 -10  -4   6  163.75   13.81
 -10  -4   6  146.20   12.44
 -10  -4   6  145.76   12.70
 -10  -4   7   17.94    5.14
 -10  -4   7    4.95    4.09
 -10  -4   7    9.33    5.22
 -10  -4   7   19.58    4.88
 -10  -4   7   11.30    6.75
 -10  -4   7    8.25    3.94
 -10  -4   8  177.61   13.73
 -10  -4   8  155.49   14.03
 -10  -4   8  168.36   13.76
 -10  -4   8  156.09   13.60
 -10  -4   8  153.04   16.53
 -10  -4   8  169.36   13.66
 -10  -4   9  222.53   19.21
 -10  -4   9  274.79   20.12
 -10  -4   9  294.08   19.80
 -10  -4   9  243.87   22.56
 -10  -4   9  219.23   19.27
 -10  -4   9  271.42   19.64
 -10  -4  10  139.06   11.93
 -10  -4  10  108.78   10.65
 -10  -4  10  132.41   11.42
 -10  -4  10   97.56   10.69
 -10  -4  10  157.88   11.47
 -10  -4  11  197.67   17.36
 -10  -4  11  215.15   16.86
 -10  -4  11  225.05   17.14
 -10  -4  12   50.18    6.38
 -10  -4  13  145.20   11.26
 -10  -4  13  106.53   10.52
 -10  -4  14   22.15    4.49
 -10  -4  15   74.43    7.20
 -10  -4  16   -1.05    2.92
 -10  -4  16    2.14    3.06
 -10  -4  17   14.73    3.04
 -10  -3 -13   40.19    5.76
 -10  -3 -13   59.82    6.34
 -10  -3 -12   11.18    4.81
 -10  -3 -12   15.67    4.45
 -10  -3 -12   20.05    4.74
 -10  -3 -11  152.38   12.58
 -10  -3 -11  138.52   12.36
 -10  -3 -11  129.93   12.03
 -10  -3 -10   52.27    6.55
 -10  -3 -10   78.76    8.44
 -10  -3 -10   56.66    7.50
 -10  -3 -10   66.42    7.92
 -10  -3 -10   64.70    8.09
 -10  -3  -9   60.67    8.03
 -10  -3  -9   62.35    8.09
 -10  -3  -9   79.00    8.55
 -10  -3  -9   46.39    6.99
 -10  -3  -9   74.25    8.11
 -10  -3  -8    9.11    5.11
 -10  -3  -8    0.81    5.13
 -10  -3  -8    1.11    4.58
 -10  -3  -8   17.53    5.73
 -10  -3  -8   10.30    4.96
 -10  -3  -7  127.12   11.69
 -10  -3  -7   93.93   11.04
 -10  -3  -7  110.48   10.89
 -10  -3  -7  116.80   11.22
 -10  -3  -6   13.00    5.83
 -10  -3  -6    3.37    6.55
 -10  -3  -6    8.63    5.40
 -10  -3  -6   12.06    5.41
 -10  -3  -6   18.74    5.72
 -10  -3  -5   15.11    4.60
 -10  -3  -5   12.22    5.67
 -10  -3  -5    9.83    6.87
 -10  -3  -5   15.15    5.50
 -10  -3  -5   13.69    5.52
 -10  -3  -5   22.51    5.86
 -10  -3  -4   31.85    5.61
 -10  -3  -4   24.81    6.27
 -10  -3  -4   24.55    6.07
 -10  -3  -4   24.77    6.23
 -10  -3  -4   34.20    7.92
 -10  -3  -4   35.33    8.69
 -10  -3  -4   25.50    6.09
 -10  -3  -3   33.51    6.83
 -10  -3  -3   51.26    6.69
 -10  -3  -3   51.64   10.21
 -10  -3  -3   44.84    7.13
 -10  -3  -3   36.15    8.99
 -10  -3  -3   55.51    7.73
 -10  -3  -3   47.12    7.50
 -10  -3  -2  108.04   11.04
 -10  -3  -2   99.36   11.11
 -10  -3  -2  122.03   11.51
 -10  -3  -2  123.12   15.08
 -10  -3  -2  126.00   11.51
 -10  -3  -2   95.21   13.56
 -10  -3  -2  115.39   10.70
 -10  -3  -1    9.53    5.17
 -10  -3  -1   13.33    4.78
 -10  -3  -1   10.41    6.93
 -10  -3  -1   12.92    5.59
 -10  -3   0  412.39   31.56
 -10  -3   0  460.31   30.45
 -10  -3   0  435.37   31.70
 -10  -3   0  431.02   31.14
 -10  -3   0  391.64   30.34
 -10  -3   0  411.49   34.39
 -10  -3   1   16.66    5.57
 -10  -3   1   18.41    7.23
 -10  -3   1   18.32    5.37
 -10  -3   1    9.98    5.67
 -10  -3   1   25.92    4.44
 -10  -3   1   17.29    5.33
 -10  -3   1   11.74    4.48
 -10  -3   2  380.53   28.90
 -10  -3   2  374.05   29.24
 -10  -3   2  456.55   29.33
 -10  -3   2  402.06   29.74
 -10  -3   2  395.01   32.82
 -10  -3   2  425.25   30.44
 -10  -3   3    2.03    3.87
 -10  -3   3    5.58    4.28
 -10  -3   3   11.54    3.73
 -10  -3   4  232.09   18.00
 -10  -3   4  224.42   21.14
 -10  -3   4  219.05   17.56
 -10  -3   4  234.74   17.79
 -10  -3   4  214.01   18.63
 -10  -3   4  246.74   19.01
 -10  -3   4  232.00   18.20
 -10  -3   5    2.62    6.80
 -10  -3   5   10.77    4.19
 -10  -3   5    6.64    4.49
 -10  -3   5    3.82    5.40
 -10  -3   5    7.36    4.77
 -10  -3   5    9.73    4.68
 -10  -3   5    9.88    5.14
 -10  -3   6  246.73   18.88
 -10  -3   6  233.83   18.74
 -10  -3   6  259.83   19.80
 -10  -3   6  254.58   19.87
 -10  -3   6  225.61   18.98
 -10  -3   6  230.51   18.48
 -10  -3   6  259.43   22.30
 -10  -3   6  239.49   18.36
 -10  -3   7    8.64    5.17
 -10  -3   7   12.83    4.81
 -10  -3   7   10.60    4.59
 -10  -3   7    7.65    7.06
 -10  -3   7   16.64    5.41
 -10  -3   8  309.46   22.59
 -10  -3   8  302.19   22.11
 -10  -3   8  245.11   24.68
 -10  -3   8  308.30   23.19
 -10  -3   8  256.27   21.87
 -10  -3   8  320.93   22.28
 -10  -3   9   32.03    6.11
 -10  -3   9   29.41    6.36
 -10  -3   9   36.89    5.72
 -10  -3   9   35.60    8.02
 -10  -3   9   43.66    5.94
 -10  -3  10   43.04    6.09
 -10  -3  10   38.83    6.86
 -10  -3  10   30.84    5.57
 -10  -3  10   31.75    5.19
 -10  -3  10   45.50    6.53
 -10  -3  11  164.97   14.16
 -10  -3  11  199.45   14.28
 -10  -3  11  182.28   14.70
 -10  -3  12    7.76    4.89
 -10  -3  12    8.67    5.30
 -10  -3  12   10.55    4.31
 -10  -3  13   47.70    6.26
 -10  -3  13   48.31    7.10
 -10  -3  14    1.41    3.59
 -10  -3  14    0.28    3.89
 -10  -3  15   52.65    5.95
 -10  -3  15   60.64    6.41
 -10  -3  15   43.96    6.19
 -10  -3  16    6.09    3.32
 -10  -3  16    6.67    3.39
 -10  -3  17   42.36    4.70
 -10  -3  18   17.80    2.83
 -10  -2 -14   -2.40    3.34
 -10  -2 -14   -2.68    3.78
 -10  -2 -13   10.62    4.08
 -10  -2 -13   11.79    4.33
 -10  -2 -13   15.64    4.72
 -10  -2 -12    9.49    4.84
 -10  -2 -12    5.04    4.66
 -10  -2 -12    9.14    4.50
 -10  -2 -11  116.46   11.57
 -10  -2 -11  149.30   11.90
 -10  -2 -11  129.51   11.50
 -10  -2 -11  115.64   10.61
 -10  -2 -11  110.63   11.05
 -10  -2 -10   36.74    6.37
 -10  -2 -10   23.48    5.48
 -10  -2 -10   40.57    6.76
 -10  -2 -10   24.03    5.86
 -10  -2 -10   36.75    6.59
 -10  -2  -9  134.77   12.60
 -10  -2  -9  141.77   12.79
 -10  -2  -9  129.61   12.28
 -10  -2  -9  128.12   12.12
 -10  -2  -9  144.10   12.86
 -10  -2  -8   37.60    6.64
 -10  -2  -8   34.58   10.20
 -10  -2  -8   31.25    6.43
 -10  -2  -8   27.57    6.27
 -10  -2  -8   26.76    6.24
 -10  -2  -8   32.28    6.57
 -10  -2  -7   42.97    9.99
 -10  -2  -7   81.35    8.49
 -10  -2  -7   58.75    8.47
 -10  -2  -7   74.98    8.83
 -10  -2  -7   66.87    8.33
 -10  -2  -7   66.72    8.42
 -10  -2  -7   69.08   12.21
 -10  -2  -6   16.62    7.99
 -10  -2  -6   29.49    5.99
 -10  -2  -6   20.42    5.81
 -10  -2  -6   30.98    6.74
 -10  -2  -6   28.17    6.24
 -10  -2  -6   26.48    9.46
 -10  -2  -5   91.64    8.25
 -10  -2  -5   73.12    8.96
 -10  -2  -5   60.53   11.55
 -10  -2  -5   65.18   10.24
 -10  -2  -5   85.31    9.25
 -10  -2  -5   43.87   10.41
 -10  -2  -5   72.40    8.81
 -10  -2  -5   64.13    8.59
 -10  -2  -4   64.84    8.15
 -10  -2  -4   58.94    8.24
 -10  -2  -4   71.06   11.53
 -10  -2  -4   52.54    7.13
 -10  -2  -4   63.20    8.31
 -10  -2  -4   70.45   10.49
 -10  -2  -3  410.44   30.83
 -10  -2  -3  417.53   30.72
 -10  -2  -3  370.41   33.06
 -10  -2  -3  406.97   30.77
 -10  -2  -3  373.83   33.92
 -10  -2  -3  445.04   30.23
 -10  -2  -2  283.91   21.66
 -10  -2  -2  287.23   24.37
 -10  -2  -2  286.89   21.11
 -10  -2  -2  222.65   20.03
 -10  -2  -2  326.88   22.01
 -10  -2  -2  304.71   25.85
 -10  -2  -2  279.85   21.68
 -10  -2  -1   69.63   10.89
 -10  -2  -1   78.20    8.30
 -10  -2  -1   65.34    7.45
 -10  -2  -1   68.90    8.58
 -10  -2  -1   76.57    8.87
 -10  -2  -1   74.94    8.73
 -10  -2  -1   77.25   12.11
 -10  -2   0  157.73   14.06
 -10  -2   0  167.50   13.80
 -10  -2   0  159.14   16.44
 -10  -2   0  182.21   18.42
 -10  -2   0  145.61   12.81
 -10  -2   0  145.62   13.25
 -10  -2   1   39.50    6.37
 -10  -2   1   38.81    8.37
 -10  -2   1   34.51    5.56
 -10  -2   1   39.17    5.17
 -10  -2   1   28.31    4.90
 -10  -2   1   42.97    9.93
 -10  -2   1   42.31    6.28
 -10  -2   2  167.24   16.42
 -10  -2   2  144.92   13.14
 -10  -2   2  165.17   12.91
 -10  -2   2  164.85   13.50
 -10  -2   2  158.26   12.99
 -10  -2   3   34.19    6.27
 -10  -2   3   25.31    5.64
 -10  -2   3   32.80    4.92
 -10  -2   3   39.26    6.97
 -10  -2   3   31.98    5.45
 -10  -2   4  150.40   14.07
 -10  -2   4  191.04   15.17
 -10  -2   4  204.36   16.03
 -10  -2   4  205.10   15.02
 -10  -2   4  190.63   15.93
 -10  -2   4  175.01   17.84
 -10  -2   4  196.74   15.30
 -10  -2   5   29.23    6.46
 -10  -2   5   30.51    5.65
 -10  -2   5   25.92    5.47
 -10  -2   5   29.71    5.63
 -10  -2   5   20.72    4.65
 -10  -2   5   25.00    5.83
 -10  -2   5   11.82    6.86
 -10  -2   6  151.15   13.26
 -10  -2   6  155.42   12.73
 -10  -2   6  125.69   12.32
 -10  -2   6  152.16   13.53
 -10  -2   6  130.93   15.17
 -10  -2   6  142.43   12.17
 -10  -2   6  151.04   13.00
 -10  -2   7   11.88    4.91
 -10  -2   7   10.49    4.71
 -10  -2   7   17.28    5.48
 -10  -2   7   14.10    6.26
 -10  -2   7    6.57    5.07
 -10  -2   7    8.97    5.21
 -10  -2   8  677.49   48.81
 -10  -2   8  686.22   49.17
 -10  -2   8  713.58   48.70
 -10  -2   8  646.97   48.00
 -10  -2   8  761.74   48.57
 -10  -2   8  664.35   48.13
 -10  -2   8  626.49   50.80
 -10  -2   9   42.59    6.29
 -10  -2   9   43.98    7.16
 -10  -2   9   46.72    6.17
 -10  -2   9   46.72    8.46
 -10  -2   9   38.61    5.71
 -10  -2   9   48.36    6.95
 -10  -2  10  239.44   20.25
 -10  -2  10  251.86   20.39
 -10  -2  10  305.22   21.30
 -10  -2  10  331.83   21.94
 -10  -2  11    0.91    4.19
 -10  -2  11   10.86    5.22
 -10  -2  11   -0.45    5.20
 -10  -2  12   43.19    7.12
 -10  -2  12   47.32    6.68
 -10  -2  13   53.10    6.70
 -10  -2  13   60.74    7.54
 -10  -2  13   72.77    8.31
 -10  -2  14   -1.57    5.05
 -10  -2  14    5.52    3.80
 -10  -2  14   -0.26    3.53
 -10  -2  14   -0.31    4.44
 -10  -2  14    4.63    5.35
 -10  -2  15    3.18    3.49
 -10  -2  15   -2.39    3.64
 -10  -2  16    0.66    2.17
 -10  -2  16    1.32    4.28
 -10  -2  17   36.89    5.39
 -10  -2  17   38.14    4.55
 -10  -2  18    6.44    2.58
 -10  -1 -14   10.49    3.99
 -10  -1 -14    8.61    3.79
 -10  -1 -14    7.02    3.92
 -10  -1 -13   41.98    6.04
 -10  -1 -13   34.32    5.83
 -10  -1 -13   36.47    5.79
 -10  -1 -12   -6.42    4.79
 -10  -1 -12   -1.99    3.94
 -10  -1 -12    4.73    4.78
 -10  -1 -12   -4.78    4.55
 -10  -1 -12   -8.01    4.62
 -10  -1 -11  122.92   11.21
 -10  -1 -11  119.29   11.25
 -10  -1 -11  124.79   11.17
 -10  -1 -11  110.17   10.49
 -10  -1 -11   95.19   10.24
 -10  -1 -10   -0.47    4.35
 -10  -1 -10   -0.76    4.65
 -10  -1 -10    3.88    4.93
 -10  -1 -10   -5.62    5.27
 -10  -1 -10   -7.89    5.24
 -10  -1  -9   64.14    7.89
 -10  -1  -9   33.81    6.85
 -10  -1  -9   67.27    8.13
 -10  -1  -9   58.88    7.79
 -10  -1  -9   71.81   12.26
 -10  -1  -9   52.75    7.60
 -10  -1  -8   89.85   13.14
 -10  -1  -8  115.16   11.36
 -10  -1  -8  124.64   11.23
 -10  -1  -8  130.31   15.85
 -10  -1  -8  101.81   11.14
 -10  -1  -8   94.05   10.50
 -10  -1  -8  125.45   11.61
 -10  -1  -7   24.68    6.03
 -10  -1  -7   29.22    6.30
 -10  -1  -7   30.28    6.26
 -10  -1  -7   32.09    9.86
 -10  -1  -7   39.11    6.70
 -10  -1  -7   20.03    7.82
 -10  -1  -7   29.30    6.49
 -10  -1  -6   55.51    7.81
 -10  -1  -6   35.34    9.80
 -10  -1  -6   59.70   11.12
 -10  -1  -6   52.80    7.66
 -10  -1  -6   70.01    8.16
 -10  -1  -6   49.91    7.28
 -10  -1  -5   27.62    6.25
 -10  -1  -5   41.20    6.07
 -10  -1  -5   47.00    7.34
 -10  -1  -5   44.14    7.14
 -10  -1  -5   45.18    9.88
 -10  -1  -5   30.33    7.74
 -10  -1  -5   40.87    9.59
 -10  -1  -4  214.15   16.37
 -10  -1  -4  195.39   16.83
 -10  -1  -4  201.99   16.96
 -10  -1  -4  184.42   19.15
 -10  -1  -4  169.59   20.15
 -10  -1  -4  218.15   17.06
 -10  -1  -4  195.97   19.58
 -10  -1  -3  209.24   20.33
 -10  -1  -3  234.25   18.62
 -10  -1  -3  235.60   17.98
 -10  -1  -3  238.69   18.69
 -10  -1  -3  216.06   18.58
 -10  -1  -3  241.69   18.55
 -10  -1  -3  183.02   21.45
 -10  -1  -2  296.79   26.04
 -10  -1  -2  287.93   22.28
 -10  -1  -2  265.82   21.74
 -10  -1  -2  283.39   21.48
 -10  -1  -2  281.61   21.88
 -10  -1  -1  101.43    9.64
 -10  -1  -1  102.59   13.80
 -10  -1  -1   74.09    9.28
 -10  -1  -1   81.40    9.67
 -10  -1  -1  112.76   10.34
 -10  -1  -1  126.77   14.05
 -10  -1   0   92.10   12.35
 -10  -1   0   61.60    7.89
 -10  -1   0   67.88    7.25
 -10  -1   0   68.05    8.18
 -10  -1   0   89.76   12.60
 -10  -1   0   80.83    8.81
 -10  -1   1   10.86    4.75
 -10  -1   1   10.48    4.46
 -10  -1   1   22.56    5.75
 -10  -1   1   11.37    5.29
 -10  -1   1   10.68    4.19
 -10  -1   2   89.73    9.50
 -10  -1   2   94.76    8.17
 -10  -1   2   83.95    8.60
 -10  -1   2   72.18    8.45
 -10  -1   2   79.20    8.27
 -10  -1   2   92.67   12.46
 -10  -1   3   -1.90    4.03
 -10  -1   3    1.81    4.21
 -10  -1   3   -3.94    5.21
 -10  -1   3    0.89    7.17
 -10  -1   3    4.88    3.44
 -10  -1   4   38.08    6.04
 -10  -1   4   21.09    5.09
 -10  -1   4   32.23    8.52
 -10  -1   4   32.25    5.97
 -10  -1   4   40.88    9.38
 -10  -1   4   31.75    4.87
 -10  -1   4   29.02    5.60
 -10  -1   4   31.39    6.26
 -10  -1   5    2.44    4.16
 -10  -1   5   11.65    4.65
 -10  -1   5    7.60    3.95
 -10  -1   5    0.47    4.48
 -10  -1   5    0.90    5.15
 -10  -1   5    3.54    4.40
 -10  -1   5    8.55    7.32
 -10  -1   6  182.23   18.50
 -10  -1   6  184.75   15.54
 -10  -1   6  203.38   16.45
 -10  -1   6  173.06   15.24
 -10  -1   6  199.47   16.22
 -10  -1   6  204.04   15.85
 -10  -1   6  183.78   15.04
 -10  -1   7    1.91    4.96
 -10  -1   7   -1.38    5.14
 -10  -1   7   -2.35    4.94
 -10  -1   7  -12.15    8.81
 -10  -1   7    3.42    4.78
 -10  -1   7    2.05    4.12
 -10  -1   7   -5.10    4.50
 -10  -1   8  513.54   35.83
 -10  -1   8  554.26   36.37
 -10  -1   8  467.16   38.55
 -10  -1   8  494.02   35.54
 -10  -1   8  435.58   38.13
 -10  -1   8  577.38   36.95
 -10  -1   8  450.59   34.96
 -10  -1   9    0.43    5.31
 -10  -1   9   12.87    5.75
 -10  -1   9   18.29    5.45
 -10  -1   9   12.29    5.23
 -10  -1   9   14.55    6.79
 -10  -1   9   21.63    5.01
 -10  -1   9   10.30    4.58
 -10  -1  10  813.67   51.14
 -10  -1  10  709.69   50.12
 -10  -1  10  694.93   50.01
 -10  -1  10  645.61   52.69
 -10  -1  11   20.93    4.72
 -10  -1  11   19.14    6.08
 -10  -1  11   32.92    5.83
 -10  -1  12  149.77   14.50
 -10  -1  12  216.65   16.01
 -10  -1  12  224.96   16.36
 -10  -1  12  227.27   15.77
 -10  -1  12  151.39   14.84
 -10  -1  13   38.83    5.82
 -10  -1  13   29.73    5.61
 -10  -1  13   35.44    6.71
 -10  -1  13   22.07    4.85
 -10  -1  13   24.79    6.16
 -10  -1  14    8.62    5.49
 -10  -1  14    3.78    4.16
 -10  -1  14   10.15    4.18
 -10  -1  14    0.66    4.59
 -10  -1  14    6.54    5.28
 -10  -1  15    5.68    4.58
 -10  -1  15    3.49    3.80
 -10  -1  15   -0.28    4.02
 -10  -1  16   25.97    5.27
 -10  -1  16   16.37    4.49
 -10  -1  17    6.83    4.15
 -10  -1  17    5.21    3.81
 -10  -1  18    7.32    3.69
 -10  -1  18    0.84    2.60
 -10   0 -15   20.44    4.13
 -10   0 -14   11.76    4.16
 -10   0 -14   15.24    4.49
 -10   0 -14    9.58    4.44
 -10   0 -13   85.04    9.45
 -10   0 -13   87.42    8.89
 -10   0 -13  102.46    9.75
 -10   0 -12    3.29    4.52
 -10   0 -12   12.55    5.26
 -10   0 -12    5.83    5.10
 -10   0 -11  151.82   13.63
 -10   0 -11  149.57   13.57
 -10   0 -11  169.90   14.19
 -10   0 -10    7.03    4.90
 -10   0 -10   18.41    5.80
 -10   0 -10   17.03    5.58
 -10   0 -10   22.22    5.67
 -10   0  -9   61.50    7.78
 -10   0  -9   79.51    8.98
 -10   0  -9   36.27   10.16
 -10   0  -9  104.09   14.30
 -10   0  -9   66.65    8.44
 -10   0  -9   65.85    8.42
 -10   0  -8    2.25    5.10
 -10   0  -8    4.31    4.86
 -10   0  -8    2.05    9.13
 -10   0  -8   -4.00    5.35
 -10   0  -8    0.98    7.62
 -10   0  -7   -1.96    8.05
 -10   0  -7   -2.65    5.15
 -10   0  -7    7.07    7.74
 -10   0  -7    7.74    5.35
 -10   0  -7   -3.98    4.95
 -10   0  -6    1.73    4.91
 -10   0  -6   -3.38    3.96
 -10   0  -6   -5.54    8.25
 -10   0  -6    2.73    5.20
 -10   0  -6    2.82    4.73
 -10   0  -6   -3.07    7.96
 -10   0  -6   -3.22    4.99
 -10   0  -5   15.50    5.25
 -10   0  -5   14.55    8.63
 -10   0  -5   16.94    5.59
 -10   0  -5   15.35    5.63
 -10   0  -5   16.65    5.86
 -10   0  -5   14.39    8.69
 -10   0  -5   12.31    4.72
 -10   0  -5   15.03    4.72
 -10   0  -4   49.85   10.26
 -10   0  -4   61.46   11.70
 -10   0  -4   60.74    7.95
 -10   0  -4   75.09    8.45
 -10   0  -4   74.50    8.53
 -10   0  -4   60.34    7.48
 -10   0  -4   65.65    8.51
 -10   0  -4   67.67    7.58
 -10   0  -3   67.02   11.02
 -10   0  -3   52.77    6.90
 -10   0  -3   28.51    9.81
 -10   0  -3   44.97    7.12
 -10   0  -3   50.04    7.00
 -10   0  -3   50.93    6.61
 -10   0  -3   57.31    7.75
 -10   0  -3   55.58    9.50
 -10   0  -2  154.84   14.12
 -10   0  -2  210.70   14.64
 -10   0  -2  162.80   14.44
 -10   0  -2  154.79   18.17
 -10   0  -2  176.51   14.10
 -10   0  -2  246.03   19.55
 -10   0  -2  132.83   13.00
 -10   0  -1  148.63   12.43
 -10   0  -1  120.56   11.76
 -10   0  -1  156.02   16.26
 -10   0  -1  142.11   11.98
 -10   0  -1  105.72   11.58
 -10   0  -1  164.37   12.79
 -10   0  -1  110.90   10.98
 -10   0  -1  175.33   16.76
 -10   0   0  384.88   26.32
 -10   0   0  374.84   26.61
 -10   0   0  211.92   20.79
 -10   0   0  304.18   21.97
 -10   0   0  256.17   21.26
 -10   0   0  305.89   22.07
 -10   0   0  282.85   20.80
 -10   0   1  346.94   25.46
 -10   0   1  324.46   25.75
 -10   0   1  378.25   26.63
 -10   0   1  313.30   25.78
 -10   0   1  359.37   26.54
 -10   0   2  237.31   19.63
 -10   0   2  296.56   20.78
 -10   0   2  319.62   24.99
 -10   0   2  271.43   19.60
 -10   0   2  231.31   18.99
 -10   0   3  127.18   11.31
 -10   0   3  147.46   16.60
 -10   0   3  147.37   12.74
 -10   0   3  136.04   15.87
 -10   0   3  140.96   11.85
 -10   0   3  129.27   15.30
 -10   0   4   59.39    6.67
 -10   0   4   51.11   10.15
 -10   0   4   58.77    7.11
 -10   0   4   60.54    7.12
 -10   0   4   53.53    7.06
 -10   0   4   64.61    8.04
 -10   0   4   53.14   10.13
 -10   0   5  113.40   11.39
 -10   0   5  128.32   12.24
 -10   0   5  133.89   12.01
 -10   0   5  145.62   12.37
 -10   0   5  139.32   11.76
 -10   0   5  125.64   11.20
 -10   0   5  137.26   15.50
 -10   0   5  125.22   14.53
 -10   0   6   95.30    9.29
 -10   0   6   81.25    9.65
 -10   0   6   90.96    9.42
 -10   0   6   69.94   11.70
 -10   0   6   94.79    8.82
 -10   0   6   66.16    8.40
 -10   0   6  101.76   12.87
 -10   0   7    8.83    5.01
 -10   0   7   12.37    5.14
 -10   0   7   11.47    5.60
 -10   0   7    5.64    4.92
 -10   0   7   13.41    4.69
 -10   0   7    8.14    6.87
 -10   0   7    1.75    7.08
 -10   0   7    9.15    5.02
 -10   0   7    7.95    3.78
 -10   0   8  113.47   13.90
 -10   0   8   96.82   10.05
 -10   0   8  122.09   10.70
 -10   0   8   96.71    9.97
 -10   0   8  125.61   11.24
 -10   0   8  123.18   11.02
 -10   0   8   90.22   11.68
 -10   0   8  127.40   11.21
 -10   0   8  107.49   13.09
 -10   0   9    5.50    5.29
 -10   0   9   20.20    5.33
 -10   0   9    9.04    6.21
 -10   0   9    5.20    4.35
 -10   0   9    4.36    4.79
 -10   0   9    5.27    5.88
 -10   0   9    8.06    4.34
 -10   0   9   16.30    7.25
 -10   0   9    6.92    4.21
 -10   0  10  294.97   20.42
 -10   0  10  310.10   20.97
 -10   0  10  335.16   20.59
 -10   0  10  220.66   19.03
 -10   0  10  220.47   19.16
 -10   0  10  223.58   22.16
 -10   0  10  208.42   21.48
 -10   0  10  260.92   19.59
 -10   0  11   11.71    5.14
 -10   0  11    6.91    4.42
 -10   0  11   14.81    4.90
 -10   0  11    6.42    6.32
 -10   0  11   16.47    5.94
 -10   0  11   11.54    5.28
 -10   0  12  253.96   22.12
 -10   0  12  394.37   23.64
 -10   0  12  245.25   25.35
 -10   0  12  337.83   23.52
 -10   0  12  270.64   22.41
 -10   0  12  325.05   23.54
 -10   0  13  106.56   11.68
 -10   0  13  129.02   12.29
 -10   0  13  163.50   13.40
 -10   0  13  187.38   12.95
 -10   0  14   28.27    6.62
 -10   0  14   39.46    6.40
 -10   0  14   35.36    5.94
 -10   0  14   47.12    6.09
 -10   0  15   61.30    7.47
 -10   0  15   48.53    6.88
 -10   0  16   50.11    6.84
 -10   0  16   48.95    6.46
 -10   0  16   57.07    7.36
 -10   0  17   11.34    4.27
 -10   0  17   11.90    4.60
 -10   0  18   94.71    8.59
 -10   0  19   11.16    2.31
 -10   1 -15    5.64    3.46
 -10   1 -15    2.36    3.66
 -10   1 -14    2.41    3.77
 -10   1 -14   -0.82    3.90
 -10   1 -14   -0.32    3.81
 -10   1 -14    8.20    4.36
 -10   1 -13   49.27    6.83
 -10   1 -13   56.95    7.25
 -10   1 -13   51.12    6.88
 -10   1 -12   28.82    6.52
 -10   1 -12   30.42    6.00
 -10   1 -12   39.69    6.23
 -10   1 -11  150.95   13.04
 -10   1 -11  146.04   13.30
 -10   1 -11  136.86   13.08
 -10   1 -10   10.73    9.79
 -10   1 -10    6.58    7.25
 -10   1 -10   13.70    5.29
 -10   1 -10   16.07    5.46
 -10   1  -9  256.96   25.72
 -10   1  -9  259.47   21.11
 -10   1  -9  285.72   21.56
 -10   1  -8   11.91    5.12
 -10   1  -8   17.69    9.20
 -10   1  -8   13.42    5.56
 -10   1  -7  178.32   13.95
 -10   1  -7  117.83   11.60
 -10   1  -7  139.30   12.76
 -10   1  -7  135.47   17.00
 -10   1  -7  152.83   13.42
 -10   1  -6  128.34   11.62
 -10   1  -6  127.57   12.15
 -10   1  -6  107.12   10.67
 -10   1  -6  108.27   10.64
 -10   1  -6  140.02   16.10
 -10   1  -6  128.56   12.06
 -10   1  -5   20.69    9.12
 -10   1  -5   39.41    6.29
 -10   1  -5   37.80    6.21
 -10   1  -5   29.60    5.55
 -10   1  -5   39.18    6.90
 -10   1  -5   26.26    5.78
 -10   1  -4   -4.17    7.44
 -10   1  -4    1.38    4.83
 -10   1  -4    9.26    7.55
 -10   1  -4    3.06    4.34
 -10   1  -4   -2.63    4.24
 -10   1  -4    0.42    4.25
 -10   1  -4    0.62    4.63
 -10   1  -4   -2.35    7.05
 -10   1  -3  129.13   11.19
 -10   1  -3  110.39   10.27
 -10   1  -3   89.28   12.36
 -10   1  -3  101.07    9.94
 -10   1  -3  147.13   15.15
 -10   1  -3  117.35   10.02
 -10   1  -3  101.33   10.54
 -10   1  -3   89.24    9.78
 -10   1  -3   81.99    9.05
 -10   1  -3  100.87   14.39
 -10   1  -2   74.05    7.92
 -10   1  -2   56.44    7.08
 -10   1  -2   71.72    8.53
 -10   1  -2   56.76    9.42
 -10   1  -2   99.00   12.50
 -10   1  -2  100.41   12.73
 -10   1  -2   58.97    7.71
 -10   1  -2   66.10    8.49
 -10   1  -2   67.56    7.68
 -10   1  -1  213.50   18.06
 -10   1  -1  283.87   23.27
 -10   1  -1  208.70   17.69
 -10   1  -1  245.71   18.90
 -10   1  -1  241.18   18.15
 -10   1  -1  225.68   18.17
 -10   1  -1  226.84   18.67
 -10   1   0  337.30   23.99
 -10   1   0  265.09   23.45
 -10   1   0  173.35   18.45
 -10   1   0  251.45   19.60
 -10   1   0  248.92   18.79
 -10   1   0  340.52   24.14
 -10   1   0  267.64   19.14
 -10   1   0  253.88   19.57
 -10   1   1   54.95    6.28
 -10   1   1   62.36    6.87
 -10   1   1   59.88    7.84
 -10   1   1   72.52    7.92
 -10   1   1   56.85   10.95
 -10   1   1   41.15    6.44
 -10   1   1   76.02   11.34
 -10   1   1   68.89   11.07
 -10   1   2  309.11   25.46
 -10   1   2  287.11   20.86
 -10   1   2  279.07   21.37
 -10   1   2  277.14   21.60
 -10   1   2  253.86   20.25
 -10   1   3   52.19    7.20
 -10   1   3   43.05   10.13
 -10   1   3   58.27    9.93
 -10   1   3   46.16    6.44
 -10   1   3   31.31    5.39
 -10   1   4  102.96   14.40
 -10   1   4  118.15   14.13
 -10   1   4  123.66   11.19
 -10   1   4  111.30   10.16
 -10   1   4  107.41   13.78
 -10   1   4  114.28   10.59
 -10   1   5   29.23    5.39
 -10   1   5   35.56    6.11
 -10   1   5   37.10    9.20
 -10   1   5   39.54    9.11
 -10   1   5   31.29    4.82
 -10   1   5   46.24    6.63
 -10   1   5   37.00    6.69
 -10   1   6   33.83    6.66
 -10   1   6   39.40    6.51
 -10   1   6   47.26    7.18
 -10   1   6   33.39    8.93
 -10   1   6   49.15    6.86
 -10   1   6   41.05    5.54
 -10   1   6   50.73    6.48
 -10   1   6   39.30    9.46
 -10   1   7  113.90   10.44
 -10   1   7  106.61    9.94
 -10   1   7   93.63   12.49
 -10   1   7   91.00    9.76
 -10   1   7   98.09   13.17
 -10   1   7   77.81    8.55
 -10   1   7   98.38    9.37
 -10   1   7   70.03   10.17
 -10   1   7   88.08    9.13
 -10   1   8   66.07    7.46
 -10   1   8   63.98   11.31
 -10   1   8   77.91   10.58
 -10   1   8   77.52    8.20
 -10   1   8   86.27    8.80
 -10   1   8   71.44    8.07
 -10   1   8   88.85    9.05
 -10   1   8   96.72    9.29
 -10   1   8   58.42   10.67
 -10   1   9  105.37   10.41
 -10   1   9   97.14   10.50
 -10   1   9  158.68   11.95
 -10   1   9  135.98   11.83
 -10   1   9  146.02   11.90
 -10   1   9  109.35   10.89
 -10   1   9  151.64   12.15
 -10   1   9   89.42   13.09
 -10   1   9  111.73   14.12
 -10   1   9  115.57   13.67
 -10   1  10  471.89   30.39
 -10   1  10  481.58   30.58
 -10   1  10  359.93   32.14
 -10   1  10  452.87   30.12
 -10   1  10  411.62   29.25
 -10   1  10  325.49   28.65
 -10   1  10  373.59   28.80
 -10   1  11    8.96    5.11
 -10   1  11    4.37    5.10
 -10   1  11    4.34    4.66
 -10   1  11    7.64    6.83
 -10   1  11    2.29    5.43
 -10   1  11    7.73    4.55
 -10   1  12  196.52   15.62
 -10   1  12  187.28   14.82
 -10   1  12  167.44   14.28
 -10   1  13   39.11    6.26
 -10   1  13   30.30    6.51
 -10   1  13   31.44    8.57
 -10   1  13   29.66    5.81
 -10   1  14   69.69    8.66
 -10   1  14   61.16    7.94
 -10   1  14   71.27   11.33
 -10   1  14   71.63    7.81
 -10   1  14   64.50    8.46
 -10   1  15   22.15    5.08
 -10   1  15   24.87    6.14
 -10   1  15   24.52    6.02
 -10   1  15   18.20    5.53
 -10   1  16   98.56    9.88
 -10   1  16   87.61    9.54
 -10   1  17   27.40    5.31
 -10   1  17   33.97    5.75
 -10   1  17   28.20    5.22
 -10   1  18   61.76    6.83
 -10   1  18   64.12    6.73
 -10   1  19   34.78    3.73
 -10   2 -15    5.66    3.53
 -10   2 -15   -4.15    3.82
 -10   2 -14   34.07    5.82
 -10   2 -14   35.62    5.59
 -10   2 -14   30.78    5.17
 -10   2 -13    7.62    5.02
 -10   2 -13    5.38    4.82
 -10   2 -13    2.18    4.19
 -10   2 -12   30.15    6.31
 -10   2 -12   31.99    5.71
 -10   2 -11  145.18   13.65
 -10   2 -11  180.36   14.46
 -10   2 -10   23.84    6.01
 -10   2 -10   19.39    6.13
 -10   2 -10   27.33   10.58
 -10   2  -9  203.09   16.23
 -10   2  -9  184.03   20.90
 -10   2  -9  195.85   16.10
 -10   2  -9  160.08   15.29
 -10   2  -8   -2.48    5.52
 -10   2  -8    6.44    4.78
 -10   2  -8    9.55    9.24
 -10   2  -8   -1.89    5.28
 -10   2  -8   -0.86    4.56
 -10   2  -7   81.23    9.67
 -10   2  -7  101.02   14.95
 -10   2  -7   94.75    9.39
 -10   2  -7  118.93   11.14
 -10   2  -6    5.75    4.81
 -10   2  -6    4.33    5.53
 -10   2  -6    3.79    8.33
 -10   2  -6    1.58    4.57
 -10   2  -6    3.70    4.18
 -10   2  -5  207.27   20.22
 -10   2  -5  152.38   14.90
 -10   2  -5  186.45   15.80
 -10   2  -5  252.93   17.12
 -10   2  -5  166.18   15.39
 -10   2  -5  232.29   20.61
 -10   2  -5  221.19   15.75
 -10   2  -4   18.28    4.47
 -10   2  -4   15.94    4.76
 -10   2  -4   10.29    8.18
 -10   2  -4   22.66    5.81
 -10   2  -4   13.38    5.06
 -10   2  -4   29.65    8.73
 -10   2  -4   20.05    5.82
 -10   2  -4   19.03    5.02
 -10   2  -4   15.41    8.24
 -10   2  -3  197.82   15.21
 -10   2  -3  198.15   19.00
 -10   2  -3  144.04   13.94
 -10   2  -3  168.05   14.26
 -10   2  -3  186.81   15.02
 -10   2  -3  173.19   18.28
 -10   2  -3  183.14   17.47
 -10   2  -3  182.28   14.36
 -10   2  -3  146.22   13.71
 -10   2  -2   34.87    5.66
 -10   2  -2   36.64    9.24
 -10   2  -2   29.47    5.48
 -10   2  -2   38.90    7.98
 -10   2  -2   41.23    6.83
 -10   2  -2   39.96    6.74
 -10   2  -2   39.10    6.30
 -10   2  -2   37.18    9.74
 -10   2  -1  181.98   13.80
 -10   2  -1  248.95   18.94
 -10   2  -1  136.46   12.68
 -10   2  -1  142.81   13.87
 -10   2  -1  153.26   13.25
 -10   2  -1  176.81   17.92
 -10   2  -1  178.03   14.32
 -10   2  -1  248.23   19.32
 -10   2  -1  143.14   13.15
 -10   2   0   12.82    5.48
 -10   2   0    4.00    7.02
 -10   2   0   16.06    5.08
 -10   2   0   16.99    4.10
 -10   2   0   17.10    4.58
 -10   2   0   15.18    5.33
 -10   2   0    6.40    7.92
 -10   2   0    9.60    7.31
 -10   2   1    1.18    4.54
 -10   2   1   -3.97    7.77
 -10   2   1    0.34    4.99
 -10   2   1    0.33    4.26
 -10   2   1    3.46    7.22
 -10   2   1    0.91    7.32
 -10   2   1    2.02    4.72
 -10   2   1   -2.19    4.14
 -10   2   2    9.90    4.53
 -10   2   2    8.43    4.96
 -10   2   2   15.57    4.39
 -10   2   2    5.00    4.82
 -10   2   2   15.83    8.78
 -10   2   3   10.78    5.25
 -10   2   3   11.87    7.85
 -10   2   3   -0.91    3.92
 -10   2   3    4.94    4.42
 -10   2   4   50.57   10.39
 -10   2   4   55.20    9.93
 -10   2   4   50.60    6.49
 -10   2   4   67.63   10.75
 -10   2   4   39.17    5.41
 -10   2   4   33.03    6.52
 -10   2   4   39.74    5.95
 -10   2   5   52.88    7.21
 -10   2   5   51.77    6.91
 -10   2   5   50.48   10.03
 -10   2   5   45.70    9.46
 -10   2   5   49.48    6.57
 -10   2   6   85.36    9.17
 -10   2   6   90.07    8.94
 -10   2   6   68.21   11.68
 -10   2   6   83.02    9.27
 -10   2   6   88.81    9.27
 -10   2   6  100.83   12.74
 -10   2   7  138.15   12.43
 -10   2   7  100.95   14.47
 -10   2   7  118.23   15.09
 -10   2   7  132.28   11.48
 -10   2   7  130.19   11.19
 -10   2   7  146.26   12.29
 -10   2   7  142.07   12.19
 -10   2   7  133.64   12.24
 -10   2   8  389.48   27.44
 -10   2   8  311.15   26.18
 -10   2   8  305.89   28.67
 -10   2   8  351.07   26.31
 -10   2   8  345.58   30.28
 -10   2   8  417.66   27.32
 -10   2   8  380.50   27.00
 -10   2   8  404.26   27.41
 -10   2   8  314.28   29.24
 -10   2   9   36.49    8.64
 -10   2   9   46.42    6.64
 -10   2   9   48.22    7.21
 -10   2   9   33.75    6.05
 -10   2   9   43.70    9.57
 -10   2   9   47.61    6.58
 -10   2   9   44.10    6.85
 -10   2   9   22.14    8.37
 -10   2   9   48.13    7.16
 -10   2  10  489.70   34.61
 -10   2  10  431.24   37.53
 -10   2  10  456.91   34.21
 -10   2  10  431.60   37.50
 -10   2  10  554.34   35.58
 -10   2  10  382.69   36.55
 -10   2  10  560.20   35.72
 -10   2  11   46.51    6.74
 -10   2  11   42.89    9.36
 -10   2  11   54.83    7.85
 -10   2  11   41.86    7.03
 -10   2  12  233.97   23.97
 -10   2  12  308.45   21.68
 -10   2  12  255.47   20.49
 -10   2  12  265.14   20.75
 -10   2  13   -4.03    5.41
 -10   2  13   -6.46    4.98
 -10   2  13    0.94    7.02
 -10   2  13   -3.57    5.45
 -10   2  13   -5.46    4.93
 -10   2  14   57.88    7.68
 -10   2  14   51.77    9.86
 -10   2  14   43.06    7.18
 -10   2  14   37.40    6.55
 -10   2  14   51.44    7.26
 -10   2  15   32.83    6.09
 -10   2  15   23.75    6.11
 -10   2  15   24.60    6.14
 -10   2  15   18.81    5.24
 -10   2  16   15.49    5.35
 -10   2  16   20.93    5.38
 -10   2  16   21.61    5.76
 -10   2  16   18.51    5.66
 -10   2  17   33.46    5.79
 -10   2  17   30.74    5.53
 -10   2  17   38.41    5.92
 -10   2  18   27.37    4.72
 -10   2  18   31.21    4.96
 -10   3 -15   -4.10    3.94
 -10   3 -15   -2.05    3.61
 -10   3 -15   -3.48    3.43
 -10   3 -14   45.41    6.42
 -10   3 -13   31.77    5.23
 -10   3 -13   29.89    6.17
 -10   3 -12   95.95    9.46
 -10   3 -12  103.15   10.55
 -10   3 -11   45.64    6.51
 -10   3 -11   46.54    7.38
 -10   3 -11   41.16    7.26
 -10   3 -10   11.16   10.06
 -10   3 -10   14.51    5.08
 -10   3 -10   24.09    6.23
 -10   3 -10   21.47    6.08
 -10   3  -9   49.80   12.52
 -10   3  -9   42.27    6.72
 -10   3  -9   58.14    7.80
 -10   3  -9   53.68    7.92
 -10   3  -9   48.14    6.50
 -10   3  -8   -0.75    4.35
 -10   3  -8    3.49    4.65
 -10   3  -8    8.63    9.64
 -10   3  -8    3.48    5.36
 -10   3  -8   -3.31    5.55
 -10   3  -7   59.13    7.41
 -10   3  -7   52.87    8.00
 -10   3  -7   66.77    8.26
 -10   3  -7   39.72    6.22
 -10   3  -7   48.28   12.19
 -10   3  -7   64.87    7.46
 -10   3  -6    5.15    5.40
 -10   3  -6    6.42    4.96
 -10   3  -6    2.90    8.58
 -10   3  -6    6.97    4.26
 -10   3  -6   11.46    5.27
 -10   3  -6    5.21    7.18
 -10   3  -5  156.44   16.30
 -10   3  -5  145.47   16.19
 -10   3  -5  116.46   11.44
 -10   3  -5  130.54   12.70
 -10   3  -5  122.93   15.81
 -10   3  -5  148.72   12.91
 -10   3  -5  132.28   11.92
 -10   3  -4   11.68    5.39
 -10   3  -4    0.83    8.24
 -10   3  -4    5.36    7.24
 -10   3  -4    7.57    5.40
 -10   3  -4    4.91    5.20
 -10   3  -4    6.71    4.18
 -10   3  -4    9.71    4.25
 -10   3  -4   -0.92    7.32
 -10   3  -3  292.54   22.09
 -10   3  -3  300.35   25.71
 -10   3  -3  335.89   23.33
 -10   3  -3  358.89   27.42
 -10   3  -3  344.98   26.87
 -10   3  -3  295.10   22.34
 -10   3  -3  345.57   23.28
 -10   3  -2    5.91    5.18
 -10   3  -2   -7.08    7.53
 -10   3  -2    1.72    4.82
 -10   3  -2   -1.25    4.69
 -10   3  -2   -0.99    4.18
 -10   3  -2   -2.09    3.58
 -10   3  -2   -4.67    6.93
 -10   3  -2    5.52    7.78
 -10   3  -1  570.14   41.96
 -10   3  -1  773.08   46.80
 -10   3  -1  573.30   41.42
 -10   3  -1  556.53   41.78
 -10   3  -1  544.63   40.99
 -10   3  -1  540.57   43.30
 -10   3  -1  765.09   46.38
 -10   3  -1  602.72   41.65
 -10   3   0   63.47   10.60
 -10   3   0   48.04    6.52
 -10   3   0   58.52    7.15
 -10   3   0   86.58   11.67
 -10   3   0   48.58    7.30
 -10   3   0   50.07    7.49
 -10   3   0   53.50    7.23
 -10   3   0   59.15   11.19
 -10   3   1  753.58   52.93
 -10   3   1  756.67   48.99
 -10   3   1  651.79   48.50
 -10   3   1  612.54   47.87
 -10   3   1  683.73   48.39
 -10   3   2    3.74    4.00
 -10   3   2    1.07    4.53
 -10   3   2   -3.13    4.82
 -10   3   2   10.88    7.62
 -10   3   2    2.20    4.50
 -10   3   2    5.90    7.20
 -10   3   3  218.37   18.53
 -10   3   3  266.06   23.71
 -10   3   3  260.85   19.74
 -10   3   3  293.64   19.87
 -10   3   3  262.48   19.65
 -10   3   3  239.22   19.11
 -10   3   4    1.71    4.31
 -10   3   4   -7.30    7.57
 -10   3   4    2.68    4.69
 -10   3   4    8.78    7.36
 -10   3   4   -0.38    4.76
 -10   3   4    2.37    3.82
 -10   3   5   12.14    5.12
 -10   3   5   17.40    4.54
 -10   3   5   15.83    5.01
 -10   3   5   14.90    3.99
 -10   3   5   26.54    8.51
 -10   3   5   19.48    8.01
 -10   3   6   92.93    9.19
 -10   3   6   93.29    9.54
 -10   3   6   95.47    9.77
 -10   3   6  104.95    9.79
 -10   3   6   89.01   12.88
 -10   3   6   89.83    8.76
 -10   3   7   12.27    5.36
 -10   3   7   18.49    4.58
 -10   3   7   22.54    5.66
 -10   3   7   22.50    5.08
 -10   3   7   21.02    8.28
 -10   3   7   20.35    5.32
 -10   3   7   21.44    6.01
 -10   3   8   91.36    9.16
 -10   3   8   82.43    9.32
 -10   3   8   89.73    8.87
 -10   3   8   79.01    9.41
 -10   3   8   79.76   12.00
 -10   3   8   87.69    9.55
 -10   3   9   12.49    5.45
 -10   3   9    7.09    7.16
 -10   3   9    8.95    5.05
 -10   3   9    6.33    5.38
 -10   3   9   14.14    4.83
 -10   3  10  351.90   26.42
 -10   3  10  334.38   29.59
 -10   3  10  426.64   27.41
 -10   3  10  409.12   27.30
 -10   3  10  304.26   29.41
 -10   3  10  252.51   28.15
 -10   3  11    2.73    5.28
 -10   3  11    3.64    5.08
 -10   3  11   11.22    7.47
 -10   3  11    5.49    5.28
 -10   3  11    3.53    4.93
 -10   3  12  239.37   25.03
 -10   3  12  321.56   22.50
 -10   3  12  265.48   21.28
 -10   3  12  283.39   22.05
 -10   3  12  276.45   21.58
 -10   3  13    9.68    6.99
 -10   3  13    8.52    5.46
 -10   3  13    9.20    5.65
 -10   3  13    4.86    4.67
 -10   3  13    5.62    4.99
 -10   3  14   35.12    8.73
 -10   3  14   27.67    6.15
 -10   3  14   30.88    6.40
 -10   3  14   36.91    6.65
 -10   3  14   37.27    6.14
 -10   3  15    3.35    4.89
 -10   3  15    1.38    4.66
 -10   3  15   10.27    5.09
 -10   3  15   -1.59    5.02
 -10   3  16   27.73    5.49
 -10   3  16   17.31    5.44
 -10   3  16   30.14    5.77
 -10   3  16   25.81    5.86
 -10   3  17   -2.20    4.17
 -10   3  17    2.70    4.42
 -10   3  18   29.72    4.80
 -10   4 -15    2.94    3.81
 -10   4 -14   37.60    6.01
 -10   4 -13    7.70    5.20
 -10   4 -13    0.79    4.97
 -10   4 -12  120.46   11.74
 -10   4 -12  114.43   11.49
 -10   4 -11   41.09    7.22
 -10   4 -11   43.98    7.36
 -10   4 -11   41.49    6.96
 -10   4 -10   98.30   15.80
 -10   4 -10  113.42   10.91
 -10   4 -10  122.75   11.46
 -10   4 -10   92.69    9.73
 -10   4  -9   20.21   10.87
 -10   4  -9   40.12    7.09
 -10   4  -9   29.17    6.53
 -10   4  -9   32.08    5.83
 -10   4  -8   65.13    8.01
 -10   4  -8   54.86    8.31
 -10   4  -8   33.85    6.14
 -10   4  -8   58.10    8.17
 -10   4  -8   62.52   12.41
 -10   4  -8   57.52    7.46
 -10   4  -7   34.72   11.64
 -10   4  -7   33.19    6.20
 -10   4  -7   52.50    7.77
 -10   4  -7   52.31    7.73
 -10   4  -7   56.87    7.21
 -10   4  -6   10.83    6.18
 -10   4  -6   23.32    5.91
 -10   4  -6   32.38    8.86
 -10   4  -6   17.51    5.15
 -10   4  -6   26.84    8.60
 -10   4  -6   21.76    6.27
 -10   4  -6   19.83   10.40
 -10   4  -5   43.81    9.90
 -10   4  -5   44.01    7.00
 -10   4  -5   39.83   11.19
 -10   4  -5   59.19   10.54
 -10   4  -5   30.26    6.21
 -10   4  -5   55.97    7.89
 -10   4  -5   49.13    7.51
 -10   4  -5   53.97    7.74
 -10   4  -4   -0.27    3.46
 -10   4  -4   -3.57    5.40
 -10   4  -4   -5.12    8.41
 -10   4  -4    0.88    5.10
 -10   4  -4   -2.44    4.43
 -10   4  -4   -1.20    5.41
 -10   4  -4   -1.77    6.94
 -10   4  -4   -4.56    7.34
 -10   4  -4   -0.72    5.00
 -10   4  -3  279.21   21.38
 -10   4  -3  317.77   25.89
 -10   4  -3  227.20   20.72
 -10   4  -3  305.32   22.08
 -10   4  -3  252.46   24.45
 -10   4  -3  275.89   21.85
 -10   4  -3  309.07   21.84
 -10   4  -3  309.18   22.25
 -10   4  -3  323.35   26.09
 -10   4  -2    4.42    4.21
 -10   4  -2    9.94    4.58
 -10   4  -2   12.38    7.89
 -10   4  -2   -0.71    7.24
 -10   4  -2   15.57    5.63
 -10   4  -2   14.73    8.34
 -10   4  -2   12.59    5.14
 -10   4  -2    8.26    5.09
 -10   4  -1  851.36   58.48
 -10   4  -1  711.31   60.05
 -10   4  -1  855.32   58.80
 -10   4  -1  839.38   58.07
 -10   4  -1  801.75   58.52
 -10   4   0   58.87   10.58
 -10   4   0   20.99    5.61
 -10   4   0   39.55    5.64
 -10   4   0   44.32    6.18
 -10   4   0   22.19    8.45
 -10   4   0   24.34    6.04
 -10   4   1  511.57   34.38
 -10   4   1  466.28   33.20
 -10   4   1  444.66   32.89
 -10   4   1  439.76   33.63
 -10   4   1  556.25   39.02
 -10   4   1  444.04   33.86
 -10   4   1  469.24   34.06
 -10   4   1  475.86   34.16
 -10   4   2  101.87    9.72
 -10   4   2  125.51   14.74
 -10   4   2  115.47   10.30
 -10   4   2   82.84    8.49
 -10   4   2   80.61    8.72
 -10   4   2   97.20    9.92
 -10   4   2  140.70   14.42
 -10   4   2  103.26    9.80
 -10   4   2  121.03   10.16
 -10   4   3  199.84   15.67
 -10   4   3  162.47   14.68
 -10   4   3  184.93   14.72
 -10   4   3  229.87   20.35
 -10   4   3  212.84   16.10
 -10   4   3  209.24   15.93
 -10   4   3  197.26   15.10
 -10   4   4    9.56    4.16
 -10   4   4   -0.96    7.72
 -10   4   4    4.38    4.35
 -10   4   4    4.35    3.88
 -10   4   4    1.47    4.63
 -10   4   4    4.65    7.03
 -10   4   4    0.37    5.07
 -10   4   4    4.72    3.57
 -10   4   5   56.33    7.47
 -10   4   5   44.41    6.24
 -10   4   5   54.41    7.06
 -10   4   5   63.63   10.80
 -10   4   5   40.81    9.99
 -10   4   5   40.80    6.62
 -10   4   5   44.62    6.03
 -10   4   6   18.94    5.08
 -10   4   6   13.51    4.42
 -10   4   6    5.65    7.13
 -10   4   6    9.13    5.20
 -10   4   6    5.24    4.58
 -10   4   6    5.42    5.06
 -10   4   6    5.72    4.38
 -10   4   7   13.59    4.50
 -10   4   7    9.00    5.59
 -10   4   7    6.61    4.42
 -10   4   7    8.49    7.20
 -10   4   7   12.77    5.10
 -10   4   7    7.03    5.13
 -10   4   8   57.09   10.72
 -10   4   8   81.51    8.25
 -10   4   8   57.04    7.42
 -10   4   8   58.16    7.94
 -10   4   8   53.96    9.44
 -10   4   8   55.83    8.15
 -10   4   9  142.18   12.84
 -10   4   9  159.19   13.25
 -10   4   9  135.33   12.34
 -10   4  10  106.24   11.02
 -10   4  10  120.58   11.07
 -10   4  10   92.34   10.27
 -10   4  10  121.43   11.16
 -10   4  10  106.15   10.53
 -10   4  10   88.09   13.29
 -10   4  11    0.41    5.11
 -10   4  11    5.97    5.59
 -10   4  11    4.07    5.33
 -10   4  11    5.29    5.00
 -10   4  11    1.94    7.34
 -10   4  12   56.22    7.84
 -10   4  12   40.68    7.07
 -10   4  12   61.18    7.94
 -10   4  12   49.62   10.20
 -10   4  13    2.53    5.23
 -10   4  13   -3.46    4.74
 -10   4  13   -2.97    6.90
 -10   4  13   -5.78    5.19
 -10   4  13   -2.03    4.98
 -10   4  14   45.83    7.32
 -10   4  14   45.31    9.88
 -10   4  14   55.95    7.79
 -10   4  14   50.79    7.61
 -10   4  14   52.28    7.16
 -10   4  15    4.50    4.89
 -10   4  15    2.80    4.83
 -10   4  15    0.39    5.09
 -10   4  16   71.98    8.07
 -10   4  16   64.59    7.89
 -10   4  17    7.37    4.30
 -10   4  17    4.76    4.22
 -10   4  18   65.85    6.84
 -10   5 -15    1.38    3.85
 -10   5 -15    5.78    3.98
 -10   5 -14    9.40    4.82
 -10   5 -14    9.77    4.73
 -10   5 -13   15.56    5.49
 -10   5 -13   10.86    5.38
 -10   5 -12  102.87   10.53
 -10   5 -12   91.33    9.96
 -10   5 -11   86.91    9.07
 -10   5 -11   91.82   10.38
 -10   5 -11  109.70   10.28
 -10   5 -10   66.07   13.62
 -10   5 -10   85.17    9.28
 -10   5 -10   66.75    8.79
 -10   5 -10   53.73    7.06
 -10   5 -10   87.97    9.38
 -10   5 -10   79.14    8.29
 -10   5  -9  114.36   11.28
 -10   5  -9  123.24   11.49
 -10   5  -9  114.63   10.34
 -10   5  -9  102.36   15.69
 -10   5  -9   73.80    9.43
 -10   5  -8  148.43   18.71
 -10   5  -8  168.23   13.53
 -10   5  -8  120.08   12.73
 -10   5  -8  178.61   14.52
 -10   5  -8  152.30   14.09
 -10   5  -7   69.61    8.86
 -10   5  -7   54.88   12.10
 -10   5  -7   77.38    8.52
 -10   5  -7   62.34    7.81
 -10   5  -7   58.21    8.76
 -10   5  -6  120.02   11.54
 -10   5  -6   97.92   14.96
 -10   5  -6  130.64   11.61
 -10   5  -6  101.36   10.30
 -10   5  -6   84.57   10.18
 -10   5  -6  113.25   13.87
 -10   5  -6  137.26   11.86
 -10   5  -6  133.55   11.36
 -10   5  -6   91.56    9.71
 -10   5  -5   82.48    9.21
 -10   5  -5   97.24   10.13
 -10   5  -5   93.70    9.71
 -10   5  -5   82.91    9.81
 -10   5  -5   97.40   12.80
 -10   5  -5  113.85   13.47
 -10   5  -5   58.69    8.46
 -10   5  -5   91.49    9.21
 -10   5  -5   93.11    9.84
 -10   5  -5  101.65   14.00
 -10   5  -4   20.20    5.11
 -10   5  -4   22.83    8.77
 -10   5  -4   29.15    9.09
 -10   5  -4   16.92    8.93
 -10   5  -4   23.23    6.11
 -10   5  -4   27.58    5.93
 -10   5  -4   26.11    6.31
 -10   5  -4   10.62    8.17
 -10   5  -4   28.79    6.49
 -10   5  -4   28.99    6.31
 -10   5  -4   34.59    5.94
 -10   5  -3   74.46    9.24
 -10   5  -3   95.30    9.56
 -10   5  -3   88.62   12.51
 -10   5  -3   94.54    9.33
 -10   5  -3   74.78   12.29
 -10   5  -3   81.37    9.47
 -10   5  -3   61.32   10.62
 -10   5  -3   76.55    8.51
 -10   5  -3   80.17   12.05
 -10   5  -3   94.03    9.75
 -10   5  -2    2.37    4.58
 -10   5  -2   -6.72    5.35
 -10   5  -2  -12.07    8.98
 -10   5  -2  -12.75    9.81
 -10   5  -2   -0.76    4.88
 -10   5  -2   -4.07    4.93
 -10   5  -2    0.77    5.41
 -10   5  -2    2.61    4.08
 -10   5  -1   42.99    6.96
 -10   5  -1   50.46    7.10
 -10   5  -1   42.63    5.52
 -10   5  -1   44.69    8.84
 -10   5  -1   53.48    6.51
 -10   5  -1   60.61   10.73
 -10   5  -1   38.02    5.13
 -10   5  -1   39.16    6.64
 -10   5   0  119.73   13.61
 -10   5   0   70.32    8.98
 -10   5   0   88.83    8.85
 -10   5   0  102.86    9.42
 -10   5   0   79.74    8.90
 -10   5   0   97.59    8.31
 -10   5   0   78.71    7.76
 -10   5   0   65.56    8.64
 -10   5   1  213.01   16.04
 -10   5   1  213.45   16.81
 -10   5   1  232.52   16.66
 -10   5   1  210.87   16.74
 -10   5   1  182.36   20.14
 -10   5   1  163.77   16.14
 -10   5   1  206.48   15.67
 -10   5   1  186.14   16.55
 -10   5   2   79.49    8.31
 -10   5   2   62.77    7.97
 -10   5   2   64.49    7.12
 -10   5   2   70.46    8.49
 -10   5   2   89.43   11.91
 -10   5   2   71.36   11.79
 -10   5   2   75.65    7.47
 -10   5   2   63.67    7.20
 -10   5   3  111.82   10.13
 -10   5   3   97.05    9.70
 -10   5   3  106.87   10.58
 -10   5   3  141.97   15.50
 -10   5   3  125.45   10.70
 -10   5   3  137.68   11.32
 -10   5   3   94.43    9.64
 -10   5   4   36.60    6.20
 -10   5   4   31.11    5.01
 -10   5   4   26.73    5.41
 -10   5   4   23.73    4.99
 -10   5   4   32.32    6.51
 -10   5   4   32.89    8.88
 -10   5   4   24.51    5.77
 -10   5   4   30.06    5.74
 -10   5   5  108.43   10.33
 -10   5   5  105.65   10.30
 -10   5   5  117.29   11.02
 -10   5   5  125.84   10.64
 -10   5   5  101.94   14.07
 -10   5   5  126.49   11.44
 -10   5   5  113.02   14.59
 -10   5   6   56.47    7.21
 -10   5   6   53.52   10.33
 -10   5   6   36.78    6.37
 -10   5   6   59.29    7.64
 -10   5   7  238.44   19.44
 -10   5   7  266.45   19.86
 -10   5   7  231.47   23.57
 -10   5   7  264.37   20.27
 -10   5   8  102.82   14.29
 -10   5   8  138.67   11.81
 -10   5   8  114.03   11.31
 -10   5   8  102.37   10.72
 -10   5   8  106.48   11.07
 -10   5   8  120.66   11.04
 -10   5   8   96.72   13.67
 -10   5   9  422.42   30.33
 -10   5   9  395.14   30.27
 -10   5   9  397.69   29.88
 -10   5   9  469.04   30.68
 -10   5   9  437.93   30.25
 -10   5   9  365.29   33.23
 -10   5  10  172.74   14.07
 -10   5  10  165.25   14.01
 -10   5  10  154.42   13.57
 -10   5  10  153.23   13.90
 -10   5  11   98.75   10.32
 -10   5  11  100.88   10.34
 -10   5  11   86.62   10.36
 -10   5  11  110.69   10.52
 -10   5  11  107.93   10.70
 -10   5  12   36.26    6.66
 -10   5  12   16.74    5.76
 -10   5  12   23.34    9.06
 -10   5  12   19.12    5.84
 -10   5  13   -9.02    7.51
 -10   5  13   -2.46    4.82
 -10   5  13   -2.40    4.79
 -10   5  13    0.44    5.02
 -10   5  13   -3.52    4.75
 -10   5  14   54.19    6.94
 -10   5  14   38.28    6.75
 -10   5  14   41.39    7.15
 -10   5  14   32.79    8.96
 -10   5  15   -0.37    4.72
 -10   5  15   -2.48    4.48
 -10   5  15   -4.18    4.84
 -10   5  16   71.45    8.35
 -10   5  16   89.32    8.67
 -10   5  17    0.54    4.08
 -10   5  17    2.91    3.89
 -10   5  17    0.25    3.99
 -10   5  18   20.19    4.12
 -10   6 -15    5.78    3.87
 -10   6 -15   -1.50    3.94
 -10   6 -14   45.12    6.44
 -10   6 -13  -14.12    5.91
 -10   6 -13   -0.75    4.86
 -10   6 -12   24.57    6.01
 -10   6 -12   25.34    6.23
 -10   6 -12   18.33    4.90
 -10   6 -11   25.31    5.41
 -10   6 -11   15.66    4.25
 -10   6 -11   23.97    6.49
 -10   6 -11   22.46    6.37
 -10   6 -11   22.84    6.42
 -10   6 -10   16.85    5.97
 -10   6 -10   16.88    4.80
 -10   6 -10   14.03    5.78
 -10   6 -10   22.47    5.62
 -10   6  -9   76.43    9.17
 -10   6  -9   49.03    7.78
 -10   6  -9   73.23    8.23
 -10   6  -9   83.58    9.32
 -10   6  -9   70.71    7.49
 -10   6  -9   51.66   12.79
 -10   6  -9   74.27    8.36
 -10   6  -8   62.80    7.54
 -10   6  -8   54.30    7.64
 -10   6  -8   41.33    7.00
 -10   6  -8   48.72    7.86
 -10   6  -8   55.24    8.10
 -10   6  -8   52.60    6.88
 -10   6  -8   51.04   12.97
 -10   6  -8   44.72    7.66
 -10   6  -7   39.07    6.89
 -10   6  -7   46.56    6.70
 -10   6  -7   44.27    7.65
 -10   6  -7   44.22    7.51
 -10   6  -7   42.56    7.52
 -10   6  -7   47.84    7.02
 -10   6  -7   42.96   12.05
 -10   6  -7   49.01    7.50
 -10   6  -6   80.19   12.16
 -10   6  -6   97.38    9.96
 -10   6  -6  117.11   10.61
 -10   6  -6   81.01   14.70
 -10   6  -6   90.62   10.14
 -10   6  -6  119.78   10.90
 -10   6  -6   96.84   10.81
 -10   6  -6  112.63   10.67
 -10   6  -6   92.44   10.75
 -10   6  -6   74.76   13.67
 -10   6  -5   59.22    8.03
 -10   6  -5   43.78    7.73
 -10   6  -5   38.95    9.41
 -10   6  -5   59.77   12.11
 -10   6  -5   57.76    7.84
 -10   6  -5   56.34    7.48
 -10   6  -5   57.04    7.51
 -10   6  -5   42.52    9.74
 -10   6  -5   45.28    7.49
 -10   6  -5   47.53    7.77
 -10   6  -5   44.09   10.71
 -10   6  -4  224.81   17.61
 -10   6  -4  218.30   16.99
 -10   6  -4  158.92   19.41
 -10   6  -4  231.05   17.41
 -10   6  -4  180.59   19.88
 -10   6  -4  203.31   20.51
 -10   6  -4  202.62   17.25
 -10   6  -4  215.41   17.31
 -10   6  -4  200.82   17.04
 -10   6  -4  229.52   17.25
 -10   6  -4  158.60   20.17
 -10   6  -3   64.27    8.39
 -10   6  -3   86.79   12.36
 -10   6  -3   66.25    8.51
 -10   6  -3   65.14   11.74
 -10   6  -3   70.47    8.29
 -10   6  -3   57.76   10.83
 -10   6  -3   58.85    8.13
 -10   6  -3   58.66    9.01
 -10   6  -3   83.05    8.95
 -10   6  -3   79.53    8.78
 -10   6  -2   48.65    7.26
 -10   6  -2   54.55    7.66
 -10   6  -2   43.47    7.67
 -10   6  -2   59.53   10.69
 -10   6  -2   43.71    9.38
 -10   6  -2   48.78    7.08
 -10   6  -2   51.43    7.25
 -10   6  -2   29.60    7.56
 -10   6  -2   51.31   10.50
 -10   6  -2   47.96    6.96
 -10   6  -2   49.94    5.69
 -10   6  -1  139.49   11.58
 -10   6  -1  165.71   13.18
 -10   6  -1  149.06   12.58
 -10   6  -1  135.06   14.23
 -10   6  -1  149.25   12.85
 -10   6  -1  115.58   12.10
 -10   6  -1  160.54   12.99
 -10   6  -1  138.13   16.37
 -10   6  -1  109.44   14.86
 -10   6   0   63.38   11.10
 -10   6   0   59.82    6.62
 -10   6   0   62.97    7.76
 -10   6   0   49.50    8.70
 -10   6   0   57.33    6.54
 -10   6   0   51.69    7.31
 -10   6   0   60.03    7.91
 -10   6   1  270.35   19.21
 -10   6   1  281.62   20.01
 -10   6   1  191.61   22.57
 -10   6   1  280.88   19.06
 -10   6   1  263.84   19.79
 -10   6   1  174.24   19.03
 -10   6   1  309.10   24.62
 -10   6   2   12.62    8.02
 -10   6   2   18.54    5.95
 -10   6   2   17.01    4.63
 -10   6   2   17.19    5.45
 -10   6   2   25.17    5.44
 -10   6   2   25.30    8.94
 -10   6   2   21.24    5.00
 -10   6   2   20.81    5.59
 -10   6   3  143.45   11.94
 -10   6   3  109.46   11.00
 -10   6   3  122.48   10.92
 -10   6   3  132.28   11.89
 -10   6   3  106.11   10.78
 -10   6   3  115.16   11.45
 -10   6   3  146.20   15.78
 -10   6   4   39.03    6.23
 -10   6   4   49.74    6.88
 -10   6   4   50.02    7.41
 -10   6   4   48.43    6.60
 -10   6   4   68.38   10.40
 -10   6   4   47.04    7.25
 -10   6   4   53.05    7.44
 -10   6   5   67.54    7.74
 -10   6   5   56.54    7.71
 -10   6   5   69.87    8.55
 -10   6   5   81.27   12.00
 -10   6   5   75.21    8.22
 -10   6   5   68.33   10.83
 -10   6   6  232.60   21.44
 -10   6   6  232.91   17.27
 -10   6   6  191.16   16.34
 -10   6   6  221.54   16.42
 -10   6   6  236.99   16.87
 -10   6   7  179.28   15.51
 -10   6   7  184.59   15.28
 -10   6   7  150.99   14.08
 -10   6   7  219.32   15.72
 -10   6   7  195.87   19.87
 -10   6   7  190.16   15.60
 -10   6   8  160.90   13.19
 -10   6   8  116.73   11.58
 -10   6   8  152.19   16.80
 -10   6   8  145.30   13.03
 -10   6   8  146.49   13.06
 -10   6   8  119.25   15.92
 -10   6   8  147.49   13.26
 -10   6   8  154.01   12.88
 -10   6   9  211.69   24.31
 -10   6   9  316.90   22.26
 -10   6   9  276.16   21.83
 -10   6   9  245.47   25.04
 -10   6   9  292.62   21.94
 -10   6   9  273.89   22.04
 -10   6   9  298.57   22.15
 -10   6  10   62.67    8.23
 -10   6  10   58.44   10.57
 -10   6  10   66.12    8.51
 -10   6  10   47.45   10.30
 -10   6  10   62.26    8.12
 -10   6  10   48.64    7.32
 -10   6  11   23.87    5.87
 -10   6  11   26.42    6.11
 -10   6  11   24.15    6.09
 -10   6  11   26.33    5.59
 -10   6  11   23.00    6.21
 -10   6  12   94.44   14.51
 -10   6  12  105.13   11.46
 -10   6  12  145.89   12.06
 -10   6  12  128.12   11.71
 -10   6  13   48.10   10.23
 -10   6  13   46.28    7.19
 -10   6  13   42.32    6.91
 -10   6  14   39.86    6.01
 -10   6  14   17.83    4.71
 -10   6  14   39.48    6.55
 -10   6  14   30.46    6.12
 -10   6  15    9.86    5.00
 -10   6  15   16.97    5.25
 -10   6  15   10.78    5.33
 -10   6  16   -0.90    4.41
 -10   6  16    8.36    4.53
 -10   6  16    3.36    4.44
 -10   6  17   -3.23    3.72
 -10   6  17   -2.74    3.95
 -10   7 -15    1.44    3.57
 -10   7 -14   12.88    4.68
 -10   7 -13    0.64    3.30
 -10   7 -13    3.51    4.80
 -10   7 -13   -1.76    4.97
 -10   7 -13    5.44    5.07
 -10   7 -12   45.48    7.08
 -10   7 -12   38.58    6.91
 -10   7 -12   38.48    7.02
 -10   7 -12   47.46    6.23
 -10   7 -11   -1.28    5.17
 -10   7 -11    3.49    4.85
 -10   7 -11    0.60    3.97
 -10   7 -11   -0.43    5.44
 -10   7 -10   20.81    5.44
 -10   7 -10   24.48    5.70
 -10   7 -10   34.04    6.53
 -10   7 -10   33.13    6.37
 -10   7 -10   26.10    6.64
 -10   7  -9   -6.35    4.86
 -10   7  -9    2.65    5.20
 -10   7  -9   -1.89    5.38
 -10   7  -9    3.84    5.39
 -10   7  -9    7.81    5.46
 -10   7  -9   -6.91    9.44
 -10   7  -9    1.51    4.78
 -10   7  -9    0.30    4.66
 -10   7  -8   42.83    6.78
 -10   7  -8   23.76    5.90
 -10   7  -8   25.67    6.96
 -10   7  -8   24.12   10.90
 -10   7  -8   25.85    6.86
 -10   7  -8   38.72    6.72
 -10   7  -8   33.69    6.07
 -10   7  -8   30.05    6.33
 -10   7  -7    2.85    4.97
 -10   7  -7   -6.73   10.95
 -10   7  -7   -2.88    5.05
 -10   7  -7    8.59    5.82
 -10   7  -7    2.85    5.64
 -10   7  -7    1.37    4.91
 -10   7  -7   -8.33    9.54
 -10   7  -7   -2.18    5.74
 -10   7  -7    2.73    5.39
 -10   7  -6   32.89    7.07
 -10   7  -6   39.42    7.23
 -10   7  -6   38.02    6.90
 -10   7  -6   36.59   10.47
 -10   7  -6   35.87    6.80
 -10   7  -6   40.45    7.31
 -10   7  -6   34.09    6.70
 -10   7  -6   48.94    6.92
 -10   7  -6   33.60   10.70
 -10   7  -5    8.69    5.45
 -10   7  -5    7.96    7.45
 -10   7  -5   11.48    5.83
 -10   7  -5    7.76    7.31
 -10   7  -5   13.79    5.51
 -10   7  -5    5.12    5.96
 -10   7  -5   11.08    5.41
 -10   7  -5    4.99    5.47
 -10   7  -5    1.04    8.98
 -10   7  -5   10.23    5.44
 -10   7  -5   10.23    8.74
 -10   7  -4   32.51    6.39
 -10   7  -4   33.15    6.59
 -10   7  -4   54.14    8.70
 -10   7  -4   26.21    6.73
 -10   7  -4   25.03   10.19
 -10   7  -4   35.16    6.68
 -10   7  -4   38.16    7.04
 -10   7  -4   40.12   10.90
 -10   7  -4   45.20    9.91
 -10   7  -3  247.71   18.37
 -10   7  -3  192.11   19.67
 -10   7  -3  239.29   18.32
 -10   7  -3  167.32   21.05
 -10   7  -3  211.51   21.16
 -10   7  -3  222.29   18.12
 -10   7  -3  196.34   21.10
 -10   7  -3  218.63   16.99
 -10   7  -3  260.47   18.26
 -10   7  -3  269.11   18.69
 -10   7  -3  181.54   17.59
 -10   7  -2    6.12    5.98
 -10   7  -2   11.10    5.52
 -10   7  -2   14.06    5.28
 -10   7  -2   19.28    8.37
 -10   7  -2   16.79    5.91
 -10   7  -2   14.40    4.44
 -10   7  -2    6.02    5.21
 -10   7  -2    5.25    5.43
 -10   7  -2   20.28    8.44
 -10   7  -2   22.87    7.72
 -10   7  -1  422.29   34.19
 -10   7  -1  431.95   30.19
 -10   7  -1  378.13   32.26
 -10   7  -1  359.02   32.19
 -10   7  -1  435.70   29.36
 -10   7  -1  399.60   30.05
 -10   7  -1  434.31   30.39
 -10   7  -1  366.43   29.85
 -10   7   0  105.82    9.85
 -10   7   0  111.79   14.02
 -10   7   0  108.90   10.70
 -10   7   0  100.72   10.30
 -10   7   0  116.09    9.77
 -10   7   0   96.80   12.69
 -10   7   0   83.04    9.88
 -10   7   1  420.20   27.96
 -10   7   1  388.86   28.56
 -10   7   1  418.70   28.17
 -10   7   1  379.79   28.44
 -10   7   1  303.73   31.39
 -10   7   1  282.15   27.55
 -10   7   1  386.97   28.62
 -10   7   1  435.72   27.92
 -10   7   1  400.33   32.62
 -10   7   2    2.93    4.86
 -10   7   2   -0.96    7.00
 -10   7   2   -3.10    4.66
 -10   7   2    0.32    4.28
 -10   7   2   -4.20    4.66
 -10   7   2   -2.38    5.27
 -10   7   2    1.01    7.46
 -10   7   2   -1.31    4.88
 -10   7   3   81.46   11.83
 -10   7   3   67.08    7.75
 -10   7   3   57.70    8.29
 -10   7   3   75.17    8.30
 -10   7   3   62.04    8.51
 -10   7   3   87.88   12.81
 -10   7   4   16.24    5.26
 -10   7   4    7.67    4.82
 -10   7   4   14.23    5.02
 -10   7   4   19.23    6.06
 -10   7   4   14.76    7.52
 -10   7   4   11.55    5.43
 -10   7   5   51.48    7.41
 -10   7   5   66.96   11.48
 -10   7   5   46.28    6.79
 -10   7   5   40.49    6.98
 -10   7   5   38.06    7.07
 -10   7   5   40.43    6.67
 -10   7   6   -1.23    5.07
 -10   7   6    0.28    3.71
 -10   7   6    3.66    5.51
 -10   7   6   -3.01    4.58
 -10   7   6    0.40    4.73
 -10   7   6    6.30    5.09
 -10   7   6    4.65    3.64
 -10   7   6   -3.15    8.34
 -10   7   7   34.84    6.33
 -10   7   7   20.13    4.77
 -10   7   7   27.70    5.17
 -10   7   7   33.69   10.04
 -10   7   7   39.85    6.53
 -10   7   7   29.86    6.28
 -10   7   7   25.10    6.48
 -10   7   7   35.46    6.78
 -10   7   8   41.79   10.22
 -10   7   8   21.02    5.02
 -10   7   8   32.69    6.51
 -10   7   8   24.54    6.59
 -10   7   8   41.36    7.17
 -10   7   8   31.86    6.34
 -10   7   8   38.93    7.00
 -10   7   8   34.71    5.37
 -10   7   8   22.75    9.18
 -10   7   9   52.60    7.51
 -10   7   9   44.87   10.61
 -10   7   9   46.93    6.39
 -10   7   9   35.30   10.00
 -10   7   9   65.83    8.10
 -10   7   9   41.15    6.23
 -10   7   9   56.16    7.75
 -10   7   9   47.55    7.16
 -10   7   9   53.67    7.91
 -10   7  10   94.80   10.70
 -10   7  10  139.21   12.01
 -10   7  10  119.93   11.55
 -10   7  10  109.67   14.78
 -10   7  10  116.16   14.77
 -10   7  10  118.96   11.44
 -10   7  10  119.79   11.50
 -10   7  11   27.87    6.35
 -10   7  11   38.26    6.94
 -10   7  11   38.13    6.65
 -10   7  12   77.49    9.39
 -10   7  12   84.20    9.45
 -10   7  12   87.85    9.07
 -10   7  13   61.10    7.68
 -10   7  13   55.08   10.95
 -10   7  13   65.74    8.18
 -10   7  14   13.02    5.35
 -10   7  14   17.60    5.27
 -10   7  14   16.19    5.38
 -10   7  15   45.21    5.85
 -10   7  15   54.57    6.15
 -10   7  15   43.68    6.01
 -10   7  16   10.50    4.41
 -10   7  16    9.46    4.34
 -10   7  16   11.32    4.16
 -10   7  17    5.85    3.60
 -10   7  17    1.99    3.72
 -10   8 -14   23.89    4.94
 -10   8 -14   24.03    4.90
 -10   8 -14   31.53    5.14
 -10   8 -13    3.50    4.32
 -10   8 -13    2.19    4.17
 -10   8 -13    0.66    4.62
 -10   8 -13   -6.37    4.91
 -10   8 -12  140.89   11.23
 -10   8 -12  144.16   11.87
 -10   8 -12  140.81   11.74
 -10   8 -11   30.77    6.07
 -10   8 -11   24.47    6.05
 -10   8 -11   21.82    5.25
 -10   8 -11   23.64    5.55
 -10   8 -11   32.59    6.57
 -10   8 -10  187.13   15.40
 -10   8 -10  212.50   15.71
 -10   8 -10  156.43   15.09
 -10   8 -10  155.54   15.35
 -10   8 -10  183.42   16.02
 -10   8 -10  219.19   16.21
 -10   8 -10  178.61   14.80
 -10   8  -9   -2.72    4.88
 -10   8  -9    2.59    5.02
 -10   8  -9    2.70    5.43
 -10   8  -9   -5.95    5.29
 -10   8  -9    4.24    5.17
 -10   8  -9    2.52    4.74
 -10   8  -9    0.42    5.43
 -10   8  -8  149.19   13.15
 -10   8  -8  161.62   13.45
 -10   8  -8  151.50   13.54
 -10   8  -8  114.05   12.87
 -10   8  -8  139.26   17.98
 -10   8  -8  124.20   12.90
 -10   8  -8  153.79   17.72
 -10   8  -8  150.48   16.21
 -10   8  -8  145.31   13.60
 -10   8  -8  159.96   13.04
 -10   8  -7    3.34    5.31
 -10   8  -7    1.30    5.69
 -10   8  -7   -3.44    5.00
 -10   8  -7    6.99    5.77
 -10   8  -7   -5.05    5.69
 -10   8  -7    4.31    5.09
 -10   8  -7    2.86    9.30
 -10   8  -7   -0.88    7.39
 -10   8  -7   10.25    9.69
 -10   8  -7   -2.10    5.55
 -10   8  -6   79.30   12.38
 -10   8  -6   64.40    9.19
 -10   8  -6   85.64    9.67
 -10   8  -6   92.48   10.05
 -10   8  -6   71.51   10.77
 -10   8  -6   82.25   14.19
 -10   8  -6   79.10   13.41
 -10   8  -6   92.89   10.06
 -10   8  -6   88.54    9.44
 -10   8  -6   92.80    9.54
 -10   8  -5   -6.90    5.78
 -10   8  -5   -0.90    8.70
 -10   8  -5    2.82    4.87
 -10   8  -5   -0.45    5.35
 -10   8  -5    1.34    5.31
 -10   8  -5   -0.72    6.06
 -10   8  -5   -5.36    9.32
 -10   8  -5    7.23    5.96
 -10   8  -4   15.31    4.49
 -10   8  -4   19.88    6.00
 -10   8  -4    8.12    5.57
 -10   8  -4   10.22    7.82
 -10   8  -4   14.96    6.07
 -10   8  -4   15.54    9.40
 -10   8  -4   20.01    7.76
 -10   8  -4    8.28    5.52
 -10   8  -4   15.82    6.16
 -10   8  -3  143.78   12.46
 -10   8  -3  147.65   12.57
 -10   8  -3  119.09   12.15
 -10   8  -3   93.37   13.62
 -10   8  -3  126.05   12.27
 -10   8  -3  137.46   12.26
 -10   8  -3   98.83   14.87
 -10   8  -3  129.25   11.26
 -10   8  -3  133.94   15.65
 -10   8  -2   19.79    8.61
 -10   8  -2    7.18    5.96
 -10   8  -2    9.61    5.43
 -10   8  -2   13.19    7.18
 -10   8  -2   16.59    4.90
 -10   8  -2    7.05    8.63
 -10   8  -2   19.89    6.13
 -10   8  -1  292.18   20.86
 -10   8  -1  276.08   21.54
 -10   8  -1  307.80   21.89
 -10   8  -1  291.34   21.87
 -10   8  -1  271.61   25.24
 -10   8  -1  246.69   21.13
 -10   8  -1  261.79   25.16
 -10   8  -1  247.01   23.89
 -10   8  -1  258.66   21.23
 -10   8   0    9.21    8.01
 -10   8   0   16.41    5.63
 -10   8   0    7.26    5.50
 -10   8   0   11.74    4.86
 -10   8   0   21.97    6.19
 -10   8   0    9.33    8.65
 -10   8   0   16.99    7.62
 -10   8   1   36.99   10.16
 -10   8   1   72.63    8.67
 -10   8   1   72.98    7.91
 -10   8   1   72.60   12.19
 -10   8   1   59.91    8.52
 -10   8   1   53.00   10.61
 -10   8   1   66.58    8.44
 -10   8   1   67.87    7.68
 -10   8   2    3.25    5.74
 -10   8   2   -0.92    6.97
 -10   8   2    3.54    4.65
 -10   8   2    2.04    4.87
 -10   8   2   -2.73    5.13
 -10   8   2    2.67    4.80
 -10   8   2   -9.48    8.18
 -10   8   3   55.78    7.31
 -10   8   3   41.96    7.62
 -10   8   3   65.33    7.92
 -10   8   3   60.75   12.09
 -10   8   3   51.66    7.76
 -10   8   3   58.93    6.35
 -10   8   4   -2.63    4.55
 -10   8   4   -0.91    5.57
 -10   8   4   -1.05    3.29
 -10   8   4   -5.52    5.69
 -10   8   4    1.59    4.94
 -10   8   4   -3.25    5.04
 -10   8   4   -3.94    5.39
 -10   8   5   97.18   10.14
 -10   8   5   99.70    9.09
 -10   8   5   95.13   10.37
 -10   8   5   89.67   10.18
 -10   8   5  104.88    9.47
 -10   8   5   82.35    9.73
 -10   8   5  115.77   10.66
 -10   8   6   50.47    7.13
 -10   8   6   53.07    7.40
 -10   8   6   33.37    6.07
 -10   8   6   44.79   10.81
 -10   8   6   49.74    6.23
 -10   8   6   44.78    5.88
 -10   8   6   55.30    7.52
 -10   8   6   42.56    7.11
 -10   8   6   38.66    7.28
 -10   8   7   76.57    9.10
 -10   8   7  106.82   14.46
 -10   8   7  100.08   10.43
 -10   8   7   69.16   13.26
 -10   8   7   94.13    9.47
 -10   8   7  100.82   10.33
 -10   8   7  101.70   10.47
 -10   8   7  110.39   10.27
 -10   8   7  111.09   10.62
 -10   8   8    2.26    5.50
 -10   8   8    8.62    4.31
 -10   8   8    7.31    7.88
 -10   8   8    3.64    4.83
 -10   8   8    0.45    4.93
 -10   8   8   -1.08    8.00
 -10   8   8    2.94    4.24
 -10   8   8   -0.87    5.27
 -10   8   8    1.42    5.44
 -10   8   9   51.56    7.22
 -10   8   9   52.19    7.83
 -10   8   9   50.02    8.01
 -10   8   9   56.39    7.96
 -10   8   9   50.85    6.87
 -10   8   9   59.75   11.77
 -10   8   9   57.37   11.06
 -10   8   9   58.78    7.02
 -10   8  10   35.02    7.07
 -10   8  10   30.65    9.09
 -10   8  10   40.14    5.95
 -10   8  10   35.51    6.63
 -10   8  10   38.08    6.76
 -10   8  11   56.93    7.74
 -10   8  11   55.18    7.99
 -10   8  11   60.58    7.63
 -10   8  12   14.95    5.88
 -10   8  12   23.35    6.14
 -10   8  12   10.83    5.45
 -10   8  12   23.82    5.24
 -10   8  13   19.15    5.58
 -10   8  13   18.89    5.62
 -10   8  14   26.52    5.61
 -10   8  14   19.48    5.50
 -10   8  14   21.41    5.30
 -10   8  15    1.18    4.30
 -10   8  15   -2.06    3.08
 -10   8  15    2.26    4.32
 -10   8  16   76.46    7.60
 -10   9 -14   11.36    4.04
 -10   9 -13    6.43    4.34
 -10   9 -13    5.69    4.42
 -10   9 -13    1.09    4.06
 -10   9 -12   63.04    7.66
 -10   9 -12   85.26    8.30
 -10   9 -12   54.18    7.02
 -10   9 -12   73.41    7.74
 -10   9 -12   62.20    7.86
 -10   9 -11   43.34    6.85
 -10   9 -11   38.65    6.31
 -10   9 -11   26.03    5.78
 -10   9 -11   33.86    6.06
 -10   9 -11   34.43    6.62
 -10   9 -11   44.10    6.53
 -10   9 -10   76.02    9.20
 -10   9 -10   94.31    9.93
 -10   9 -10  101.39    9.82
 -10   9 -10   86.14    8.84
 -10   9 -10   98.09    9.57
 -10   9 -10   88.75    9.81
 -10   9 -10   72.64    9.00
 -10   9  -9   78.86    9.02
 -10   9  -9   62.19    8.51
 -10   9  -9   61.35    8.26
 -10   9  -9   66.76    8.02
 -10   9  -9   58.34    8.12
 -10   9  -9   77.30    8.50
 -10   9  -9   71.33    8.69
 -10   9  -8  196.52   14.57
 -10   9  -8  158.55   14.09
 -10   9  -8  166.39   13.98
 -10   9  -8  174.61   14.30
 -10   9  -8  144.68   14.20
 -10   9  -8  152.22   17.14
 -10   9  -8  146.17   14.21
 -10   9  -8  136.64   13.69
 -10   9  -8  154.06   18.40
 -10   9  -7   -5.94    5.83
 -10   9  -7   -3.08    5.12
 -10   9  -7  -17.38    9.01
 -10   9  -7    5.01    6.44
 -10   9  -7   -5.72   10.02
 -10   9  -7   -8.94    5.70
 -10   9  -7   -4.01    5.39
 -10   9  -7  -11.60   10.63
 -10   9  -7    3.15    4.76
 -10   9  -7   -9.38    5.68
 -10   9  -6   31.83    6.59
 -10   9  -6   17.22    6.08
 -10   9  -6   20.83    8.71
 -10   9  -6   30.90    6.27
 -10   9  -6   12.09    7.24
 -10   9  -6   10.53    9.24
 -10   9  -6   32.70   11.19
 -10   9  -6   11.89    6.21
 -10   9  -5    2.31    4.29
 -10   9  -5    3.14    6.62
 -10   9  -5    5.63    5.48
 -10   9  -5   15.52    6.45
 -10   9  -5    3.24    5.42
 -10   9  -5   -4.40    8.96
 -10   9  -5    9.38    9.04
 -10   9  -5    9.16    6.03
 -10   9  -5   13.18    5.94
 -10   9  -4   75.11    9.38
 -10   9  -4   78.69    9.74
 -10   9  -4   72.28   11.80
 -10   9  -4   90.30    9.75
 -10   9  -4   88.11    9.72
 -10   9  -4   73.40    8.26
 -10   9  -4   85.03   11.77
 -10   9  -4   69.38    9.04
 -10   9  -4   81.95   13.62
 -10   9  -3   24.30    9.00
 -10   9  -3   11.12    5.68
 -10   9  -3    6.16    9.11
 -10   9  -3    9.14    7.43
 -10   9  -3   12.20    6.11
 -10   9  -3   17.20    5.52
 -10   9  -3    9.16    4.78
 -10   9  -3    9.96    5.84
 -10   9  -2   45.31   10.51
 -10   9  -2   38.25    6.88
 -10   9  -2   24.55    6.72
 -10   9  -2   33.84   11.21
 -10   9  -2   32.89    7.19
 -10   9  -2   46.74    6.26
 -10   9  -2   35.59    9.31
 -10   9  -1   14.71    7.72
 -10   9  -1    1.03    7.59
 -10   9  -1    6.24    9.40
 -10   9  -1   14.01    5.94
 -10   9  -1   12.14    5.00
 -10   9  -1   10.44    6.11
 -10   9  -1    9.91    5.86
 -10   9  -1    3.00    5.84
 -10   9   0   23.55    9.79
 -10   9   0    4.19    6.14
 -10   9   0   12.71    5.94
 -10   9   0   13.70    8.18
 -10   9   0   14.11    7.77
 -10   9   0   10.57    5.98
 -10   9   0   19.81    5.39
 -10   9   1   74.54    9.56
 -10   9   1   75.58    9.62
 -10   9   1   82.39    8.96
 -10   9   1   90.62    9.14
 -10   9   1   89.99   12.58
 -10   9   1   90.24   13.56
 -10   9   2    6.27    5.31
 -10   9   2   10.31    5.81
 -10   9   2   12.67    6.13
 -10   9   2   17.65    5.55
 -10   9   2   17.61    5.46
 -10   9   2   11.90    4.13
 -10   9   2   14.17    8.75
 -10   9   3  133.74   12.95
 -10   9   3  104.66   12.31
 -10   9   3  145.46   12.68
 -10   9   3  159.26   12.63
 -10   9   3  154.54   17.50
 -10   9   3  127.68   12.72
 -10   9   3  125.97   11.57
 -10   9   3  152.48   12.57
 -10   9   4   -0.95    5.22
 -10   9   4   -1.72    5.06
 -10   9   4    1.39    5.26
 -10   9   4   -6.21    3.91
 -10   9   4   -3.61    4.90
 -10   9   4   -3.88    5.57
 -10   9   5   56.80    8.35
 -10   9   5   69.54    7.37
 -10   9   5   66.02    8.33
 -10   9   5   73.96    8.69
 -10   9   5   55.09    8.50
 -10   9   5   59.96    8.13
 -10   9   6    1.06    4.18
 -10   9   6   11.98    5.78
 -10   9   6   -0.45    5.14
 -10   9   6    0.34    4.32
 -10   9   6    3.59    5.39
 -10   9   6   -3.37    8.22
 -10   9   6   14.28    5.72
 -10   9   6    3.71    4.07
 -10   9   6    4.19    4.76
 -10   9   7  215.97   16.73
 -10   9   7  181.70   15.91
 -10   9   7  189.64   16.01
 -10   9   7  205.41   16.65
 -10   9   7  200.57   21.09
 -10   9   7  219.35   17.09
 -10   9   7  195.17   16.69
 -10   9   7  172.15   20.57
 -10   9   8   -5.39    8.38
 -10   9   8    1.66    5.04
 -10   9   8    7.96    5.39
 -10   9   8   -4.59    5.31
 -10   9   8   -2.41    4.38
 -10   9   8   -5.46    8.84
 -10   9   8    7.64    4.44
 -10   9   9  225.61   17.14
 -10   9   9  207.38   16.49
 -10   9   9  212.94   21.06
 -10   9   9  192.77   16.06
 -10   9   9  208.41   16.91
 -10   9   9  166.84   15.86
 -10   9  10   13.35    4.76
 -10   9  10   18.96    5.90
 -10   9  10   12.12    5.06
 -10   9  10   12.16    4.58
 -10   9  10   15.06    5.75
 -10   9  10   21.43    6.05
 -10   9  11  135.79   12.59
 -10   9  11  123.04   11.96
 -10   9  12    5.07    4.96
 -10   9  12   -0.76    5.09
 -10   9  12    2.89    5.28
 -10   9  13    0.35    4.67
 -10   9  13   -4.07    4.53
 -10   9  14    1.28    4.04
 -10   9  14   -2.77    4.56
 -10   9  15    8.25    4.15
 -10  10 -13    5.00    4.07
 -10  10 -13    9.38    4.30
 -10  10 -13   -1.80    3.98
 -10  10 -12   12.95    4.86
 -10  10 -12    5.69    4.10
 -10  10 -12    9.04    4.30
 -10  10 -12    3.71    4.79
 -10  10 -12    7.29    4.57
 -10  10 -11    1.80    4.91
 -10  10 -11    7.63    4.42
 -10  10 -11    4.45    4.78
 -10  10 -11    1.52    4.51
 -10  10 -11    9.72    5.39
 -10  10 -11   -1.52    4.48
 -10  10 -10   32.55    5.85
 -10  10 -10   42.30    6.67
 -10  10 -10   31.48    6.32
 -10  10 -10   42.13    6.83
 -10  10 -10   30.50    6.43
 -10  10 -10   41.26    7.12
 -10  10 -10   37.41    6.12
 -10  10  -9   10.60    5.24
 -10  10  -9   10.18    5.40
 -10  10  -9    6.31    5.24
 -10  10  -9   12.91    5.92
 -10  10  -9   14.56    9.41
 -10  10  -9   13.18    5.69
 -10  10  -8   23.77    6.48
 -10  10  -8   25.34    5.96
 -10  10  -8   36.87   10.81
 -10  10  -8   33.99    8.75
 -10  10  -8   23.63    6.23
 -10  10  -8   20.05    6.17
 -10  10  -7  -20.31    9.53
 -10  10  -7   -8.32    5.84
 -10  10  -7   -4.95    5.19
 -10  10  -7   -1.76    5.16
 -10  10  -7   -1.93    9.45
 -10  10  -7   -9.73    6.88
 -10  10  -7    6.08    5.83
 -10  10  -7   -6.39    5.56
 -10  10  -6   57.50   12.72
 -10  10  -6   70.25    8.72
 -10  10  -6   55.02    8.30
 -10  10  -6   71.55    8.45
 -10  10  -6   52.96    7.07
 -10  10  -6   71.34    8.37
 -10  10  -6   86.10   13.47
 -10  10  -6   29.40    9.98
 -10  10  -6   52.62    8.08
 -10  10  -5   31.38    6.79
 -10  10  -5   23.27    8.38
 -10  10  -5   32.53    6.40
 -10  10  -5   26.27    6.65
 -10  10  -5   42.24   11.08
 -10  10  -5   31.36    6.85
 -10  10  -5   32.90    6.77
 -10  10  -5   32.18    5.75
 -10  10  -4  110.43   10.85
 -10  10  -4  104.25    9.86
 -10  10  -4   89.59   13.14
 -10  10  -4   89.93   10.35
 -10  10  -4   91.03   10.45
 -10  10  -4   80.84    9.91
 -10  10  -4  123.22   11.16
 -10  10  -4   91.58   14.21
 -10  10  -3  -11.22   10.52
 -10  10  -3    7.28    5.62
 -10  10  -3    6.30    5.75
 -10  10  -3    5.77    5.76
 -10  10  -3    8.85    7.45
 -10  10  -3   11.66    7.72
 -10  10  -3    7.47    5.00
 -10  10  -3    7.45    6.07
 -10  10  -3    8.31    9.18
 -10  10  -2   92.41    9.62
 -10  10  -2   80.61    9.67
 -10  10  -2   94.45   10.49
 -10  10  -2   83.13   13.20
 -10  10  -2   96.20   10.56
 -10  10  -2  106.01   15.47
 -10  10  -2   89.71   13.50
 -10  10  -2   98.81   10.46
 -10  10  -1   56.47    7.50
 -10  10  -1   64.02    8.48
 -10  10  -1   63.96   11.65
 -10  10  -1   46.99   11.85
 -10  10  -1   41.58   10.46
 -10  10  -1   63.26    8.30
 -10  10  -1   51.10    8.01
 -10  10   0  112.41   10.43
 -10  10   0   94.83   14.05
 -10  10   0   83.73   13.32
 -10  10   0   96.03   10.79
 -10  10   0  101.05   15.00
 -10  10   0   92.64   10.60
 -10  10   0  104.08   10.70
 -10  10   1   -0.96    7.49
 -10  10   1   -5.38    6.16
 -10  10   1    0.96    5.49
 -10  10   1   -4.40    8.48
 -10  10   1    1.43    5.35
 -10  10   1   -4.58    5.25
 -10  10   1    6.77    4.91
 -10  10   2   -1.61    5.92
 -10  10   2   -2.74    5.65
 -10  10   2    0.47    5.28
 -10  10   2    6.49    5.16
 -10  10   2   -8.21    5.72
 -10  10   2   -2.81    4.06
 -10  10   2  -10.05    8.62
 -10  10   2    1.22    4.85
 -10  10   3   19.26    9.49
 -10  10   3   23.31    6.42
 -10  10   3   28.51    5.28
 -10  10   3   25.09    6.12
 -10  10   3   26.44    6.26
 -10  10   3   24.70    6.41
 -10  10   3   23.11    5.84
 -10  10   3   24.07    6.30
 -10  10   4   -2.52    5.06
 -10  10   4   -4.81    5.42
 -10  10   4    0.45    5.51
 -10  10   4   -0.32    4.10
 -10  10   4    1.94    5.32
 -10  10   4   -5.71    8.02
 -10  10   4   -2.28    5.29
 -10  10   5   27.70    6.24
 -10  10   5   26.65    6.57
 -10  10   5   32.73    6.18
 -10  10   5   26.99    5.33
 -10  10   5   32.17    6.65
 -10  10   5   26.02    6.54
 -10  10   6   -6.42    5.71
 -10  10   6   -8.53    4.83
 -10  10   6   -8.20    4.55
 -10  10   6   -5.71    5.42
 -10  10   6   -7.97    8.15
 -10  10   6   -4.46    8.80
 -10  10   6   -2.87    4.60
[truncated: 5,874,023 more chars]
